# Supplementary material for: Image Analysis of Circulating Tumor Cells and Leukocytes Predicts Survival and Metastatic Pattern in Breast Cancer Patients
Source: Front Oncol. 2022 Feb 10;12:725318. doi: 10.3389/fonc.2022.725318 (PMC8866934; doi:10.3389/fonc.2022.725318)
Supplement: Supplementary file 1 [file DataSheet_1.xlsx]

## Sheet: SUMMARY
classifiers	0	1	2	3	4	5	Accuracy	target	cells
Naive Bayes	circularityOV_brightfield_std	circularity_fitc_25q	mean_intensity_bgsub_pe_25q	-	-	-	0.844	OS	CD45pos
Naive Bayes	circularityOV_brightfield_25q	perimeter_fitc_25q	circularity_apc	circularityOV_pe_75q	max_intensity_brightfield_median	circularity_dapi_25q	0.822	OS	eCTC
Naive Bayes	perimeter_fitc_25q_EEM	circularityOV_brightfield_std_L	circularity_fitc_25q_L	mean_intensity_bgsub_pe_25q_L	-	-	0.889	OS	eCTC+CD45pos
Naive Bayes	circularity_fitc_std	circularity_apc_75q				-	0.844	BM	CD45pos
Naive Bayes	E_%	perimeter_apc_25q	max_intensity_apc_std	circularityOV_brightfield_std		-	0.911	BM	eCTC
Naive Bayes	E_%	perimeter_apc_25q	max_intensity_apc_std	circularityOV_brightfield_std		-	0.911	BM	eCTC+CD45pos

## Sheet: S4_A_Prediction OS_CD45pos
Table S4-A. List of the 4092 different classifiers used to predict overall survival starting from CD45 positive cells, ranked on the basis of accuracy. For each classifier, it is reported the method (Naive Bayes, Decision Trees, Logistic Regression or Random Forest), the features included in the analysis, and the accuracy. The best classifier is in bold.
Classifiers	Feature 1	Feature 2	Feature 3	Feature 4	Feature 5	Feature 6	Feature 7	Feature 8	Feature 9	Feature 10	Accuracy
Naive Bayes	circularityOV_brightfield_std	circularity_fitc_25q	mean_intensity_bgsub_pe_25q	-	-	-	-	-	-	-	0.844444
Decision Trees	circularityOV_fitc_25q	circularity_fitc_25q	mean_intensity_bgsub_pe_25q	-	-	-	-	-	-	-	0.8
Decision Trees	circularityOV_fitc_25q	circularity_brightfield_25q	mean_intensity_bgsub_pe_25q	-	-	-	-	-	-	-	0.8
Naive Bayes	circularityOV_brightfield_std	circularity_brightfield_25q	perimeter_fitc_75q	-	-	-	-	-	-	-	0.8
Naive Bayes	circularityOV_brightfield_std	circularity_brightfield_25q	circularity_fitc_25q	mean_intensity_bgsub_pe_25q	-	-	-	-	-	-	0.8
Naive Bayes	circularityOV_fitc_25q	circularity_brightfield_25q	circularity_fitc_25q	circularityOV_brightfield_median	-	-	-	-	-	-	0.8
Naive Bayes	circularityOV_fitc_25q	circularity_brightfield_25q	circularity_fitc_25q	perimeter_fitc_75q	circularityOV_brightfield_median	-	-	-	-	-	0.8
Naive Bayes	circularityOV_brightfield_std	circularityOV_fitc_25q	circularity_brightfield_25q	mean_intensity_bgsub_pe_25q	-	-	-	-	-	-	0.8
Naive Bayes	circularityOV_brightfield_std	mean_intensity_bgsub_pe_25q	perimeter_fitc_75q	-	-	-	-	-	-	-	0.8
Naive Bayes	circularityOV_brightfield_std	circularity_brightfield_25q	circularity_fitc_25q	mean_intensity_bgsub_pe_25q	perimeter_fitc_75q	-	-	-	-	-	0.8
Decision Trees	circularityOV_fitc_25q	mean_intensity_bgsub_pe_25q	diameter_brightfield_25q	circularity_fitc_std	-	-	-	-	-	-	0.777778
Naive Bayes	circularityOV_brightfield_std	circularity_brightfield_25q	circularity_fitc_25q	mean_intensity_bgsub_pe_25q	perimeter_fitc_75q	diameter_brightfield_25q	circularity_fitc_std	-	-	-	0.777778
Naive Bayes	circularityOV_fitc_25q	circularity_brightfield_25q	diameter_brightfield_25q	-	-	-	-	-	-	-	0.777778
Naive Bayes	circularityOV_brightfield_std	mean_intensity_bgsub_pe_25q	circularity_fitc_std	-	-	-	-	-	-	-	0.777778
Naive Bayes	circularityOV_brightfield_std	circularityOV_fitc_25q	circularity_brightfield_25q	circularity_fitc_25q	mean_intensity_bgsub_pe_25q	circularityOV_brightfield_median	-	-	-	-	0.777778
Naive Bayes	circularityOV_brightfield_std	circularityOV_fitc_25q	circularity_brightfield_25q	circularity_fitc_25q	mean_intensity_bgsub_pe_25q	circularity_fitc_std	-	-	-	-	0.777778
Naive Bayes	circularityOV_brightfield_std	circularity_brightfield_25q	-	-	-	-	-	-	-	-	0.777778
Naive Bayes	circularityOV_brightfield_std	circularityOV_fitc_25q	circularity_brightfield_25q	mean_intensity_bgsub_pe_25q	perimeter_fitc_75q	diameter_brightfield_25q	-	-	-	-	0.777778
Naive Bayes	circularityOV_brightfield_std	circularityOV_fitc_25q	circularity_brightfield_25q	mean_intensity_bgsub_pe_25q	perimeter_fitc_75q	circularityOV_fitc	-	-	-	-	0.777778
Naive Bayes	circularityOV_fitc_25q	perimeter_fitc_75q	circularityOV_fitc	circularityOV_brightfield_median	-	-	-	-	-	-	0.777778
Naive Bayes	circularityOV_brightfield_std	circularity_brightfield_25q	circularity_fitc_25q	mean_intensity_bgsub_pe_25q	diameter_brightfield_25q	-	-	-	-	-	0.777778
Naive Bayes	circularity_brightfield_25q	mean_intensity_bgsub_pe_25q	perimeter_fitc_75q	-	-	-	-	-	-	-	0.777778
Naive Bayes	circularityOV_fitc_25q	circularity_fitc_25q	mean_intensity_bgsub_pe_25q	perimeter_fitc_75q	-	-	-	-	-	-	0.777778
Naive Bayes	circularityOV_fitc_25q	circularity_brightfield_25q	mean_intensity_bgsub_pe_25q	perimeter_fitc_75q	diameter_brightfield_25q	circularityOV_brightfield_median	-	-	-	-	0.777778
Naive Bayes	circularityOV_brightfield_std	circularityOV_fitc_25q	circularity_brightfield_25q	circularityOV_fitc	diameter_brightfield_25q	-	-	-	-	-	0.777778
Naive Bayes	circularityOV_brightfield_std	circularityOV_fitc_25q	circularity_brightfield_25q	mean_intensity_bgsub_pe_25q	perimeter_fitc_75q	-	-	-	-	-	0.777778
Naive Bayes	circularityOV_brightfield_std	circularityOV_fitc_25q	circularity_brightfield_25q	circularity_fitc_25q	mean_intensity_bgsub_pe_25q	-	-	-	-	-	0.777778
Naive Bayes	circularityOV_brightfield_std	circularity_brightfield_25q	mean_intensity_bgsub_pe_25q	perimeter_fitc_75q	circularityOV_fitc	circularityOV_brightfield_median	-	-	-	-	0.777778
Naive Bayes	circularityOV_brightfield_std	circularity_brightfield_25q	mean_intensity_bgsub_pe_25q	perimeter_fitc_75q	circularityOV_fitc	diameter_brightfield_25q	-	-	-	-	0.777778
Naive Bayes	circularityOV_brightfield_std	circularity_brightfield_25q	circularity_fitc_25q	mean_intensity_bgsub_pe_25q	perimeter_fitc_75q	circularityOV_brightfield_median	-	-	-	-	0.777778
Naive Bayes	circularityOV_brightfield_std	circularityOV_fitc_25q	mean_intensity_bgsub_pe_25q	perimeter_fitc_75q	-	-	-	-	-	-	0.777778
Naive Bayes	circularityOV_brightfield_std	circularityOV_fitc_25q	circularity_brightfield_25q	circularityOV_brightfield_median	-	-	-	-	-	-	0.777778
Naive Bayes	circularityOV_brightfield_std	circularityOV_fitc_25q	circularity_brightfield_25q	circularity_fitc_25q	mean_intensity_bgsub_pe_25q	perimeter_fitc_75q	circularityOV_brightfield_median	-	-	-	0.777778
Naive Bayes	circularityOV_brightfield_std	circularityOV_fitc_25q	circularity_brightfield_25q	circularity_fitc_25q	mean_intensity_bgsub_pe_25q	circularityOV_fitc	circularity_fitc_std	-	-	-	0.777778
Naive Bayes	circularityOV_brightfield_std	circularity_brightfield_25q	circularity_fitc_25q	mean_intensity_bgsub_pe_25q	perimeter_fitc_75q	diameter_brightfield_25q	-	-	-	-	0.777778
Naive Bayes	circularityOV_brightfield_std	circularity_fitc_25q	mean_intensity_bgsub_pe_25q	diameter_brightfield_25q	-	-	-	-	-	-	0.777778
Naive Bayes	circularityOV_brightfield_std	circularity_fitc_25q	mean_intensity_bgsub_pe_25q	perimeter_fitc_75q	circularityOV_fitc	-	-	-	-	-	0.777778
Naive Bayes	circularityOV_brightfield_std	circularity_brightfield_25q	perimeter_fitc_75q	circularity_fitc_std	-	-	-	-	-	-	0.777778
Naive Bayes	circularityOV_brightfield_std	circularityOV_fitc_25q	circularity_brightfield_25q	circularity_fitc_25q	mean_intensity_bgsub_pe_25q	diameter_brightfield_25q	-	-	-	-	0.777778
Naive Bayes	circularityOV_brightfield_std	circularityOV_fitc_25q	circularity_brightfield_25q	circularity_fitc_25q	mean_intensity_bgsub_pe_25q	circularityOV_fitc	-	-	-	-	0.777778
Naive Bayes	circularityOV_brightfield_std	circularityOV_fitc_25q	circularity_brightfield_25q	circularity_fitc_25q	mean_intensity_bgsub_pe_25q	perimeter_fitc_75q	circularityOV_fitc	circularityOV_brightfield_median	-	-	0.777778
Random_Forest	circularityOV_fitc_25q	mean_intensity_bgsub_pe_25q	-	-	-	-	-	-	-	-	0.777778
Decision Trees	circularityOV_fitc_25q	mean_intensity_bgsub_pe_25q	-	-	-	-	-	-	-	-	0.755556
Decision Trees	circularityOV_fitc_25q	mean_intensity_bgsub_pe_25q	circularity_brightfield	-	-	-	-	-	-	-	0.755556
Decision Trees	mean_intensity_bgsub_pe_25q	perimeter_fitc_75q	-	-	-	-	-	-	-	-	0.755556
Decision Trees	circularityOV_fitc_25q	circularity_brightfield_25q	circularity_fitc_25q	mean_intensity_bgsub_pe_25q	circularity_brightfield	-	-	-	-	-	0.755556
Logistic Regression	circularityOV_brightfield_std	circularity_fitc_25q	mean_intensity_bgsub_pe_25q	circularityOV_fitc	diameter_brightfield_25q	-	-	-	-	-	0.755556
Logistic Regression	circularityOV_brightfield_std	circularityOV_fitc_25q	mean_intensity_bgsub_pe_25q	diameter_brightfield_25q	-	-	-	-	-	-	0.755556
Naive Bayes	circularityOV_brightfield_std	circularityOV_fitc_25q	perimeter_fitc_75q	diameter_brightfield_25q	-	-	-	-	-	-	0.755556
Naive Bayes	circularityOV_brightfield_std	circularity_fitc_25q	mean_intensity_bgsub_pe_25q	circularityOV_fitc	circularity_fitc_std	-	-	-	-	-	0.755556
Naive Bayes	circularityOV_brightfield_std	circularityOV_fitc_25q	mean_intensity_bgsub_pe_25q	circularityOV_fitc	-	-	-	-	-	-	0.755556
Naive Bayes	circularityOV_brightfield_std	circularityOV_fitc_25q	mean_intensity_bgsub_pe_25q	circularity_fitc_std	-	-	-	-	-	-	0.755556
Naive Bayes	circularity_brightfield_25q	mean_intensity_bgsub_pe_25q	perimeter_fitc_75q	circularityOV_fitc	diameter_brightfield_25q	circularityOV_brightfield_median	-	-	-	-	0.755556
Naive Bayes	circularityOV_brightfield_std	mean_intensity_bgsub_pe_25q	perimeter_fitc_75q	circularity_fitc_std	-	-	-	-	-	-	0.755556
Naive Bayes	circularityOV_brightfield_std	circularity_fitc_25q	mean_intensity_bgsub_pe_25q	circularity_fitc_std	-	-	-	-	-	-	0.755556
Naive Bayes	circularityOV_brightfield_std	circularity_fitc_25q	mean_intensity_bgsub_pe_25q	circularityOV_fitc	-	-	-	-	-	-	0.755556
Naive Bayes	circularity_brightfield_25q	circularity_fitc_25q	mean_intensity_bgsub_pe_25q	perimeter_fitc_75q	diameter_brightfield_25q	circularity_fitc_std	-	-	-	-	0.755556
Naive Bayes	circularityOV_brightfield_std	circularity_fitc_25q	mean_intensity_bgsub_pe_25q	perimeter_fitc_75q	diameter_brightfield_25q	-	-	-	-	-	0.755556
Naive Bayes	circularityOV_brightfield_std	circularity_brightfield_25q	mean_intensity_bgsub_pe_25q	circularityOV_fitc	-	-	-	-	-	-	0.755556
Naive Bayes	circularity_fitc_25q	mean_intensity_bgsub_pe_25q	perimeter_fitc_75q	circularityOV_fitc	diameter_brightfield_25q	circularity_fitc_std	-	-	-	-	0.755556
Naive Bayes	circularity_brightfield_25q	mean_intensity_bgsub_pe_25q	perimeter_fitc_75q	diameter_brightfield_25q	circularity_fitc_std	-	-	-	-	-	0.755556
Naive Bayes	circularityOV_brightfield_std	circularityOV_fitc_25q	circularity_brightfield_25q	circularity_fitc_25q	perimeter_fitc_75q	circularityOV_fitc	circularityOV_brightfield_median	-	-	-	0.755556
Naive Bayes	circularity_fitc_25q	mean_intensity_bgsub_pe_25q	circularity_fitc_std	-	-	-	-	-	-	-	0.755556
Naive Bayes	circularity_brightfield_25q	circularity_fitc_25q	mean_intensity_bgsub_pe_25q	diameter_brightfield_25q	circularity_fitc_std	-	-	-	-	-	0.755556
Naive Bayes	circularityOV_brightfield_std	mean_intensity_bgsub_pe_25q	circularityOV_fitc	circularity_fitc_std	circularityOV_brightfield_median	-	-	-	-	-	0.755556
Naive Bayes	circularity_fitc_25q	perimeter_fitc_75q	circularityOV_brightfield_median	-	-	-	-	-	-	-	0.755556
Naive Bayes	circularityOV_brightfield_std	circularityOV_fitc_25q	circularity_fitc_25q	perimeter_fitc_75q	circularityOV_fitc	circularityOV_brightfield_median	-	-	-	-	0.755556
Naive Bayes	circularityOV_fitc_25q	circularity_brightfield_25q	circularity_fitc_25q	mean_intensity_bgsub_pe_25q	circularity_fitc_std	-	-	-	-	-	0.755556
Naive Bayes	circularity_brightfield_25q	circularity_fitc_25q	diameter_brightfield_25q	-	-	-	-	-	-	-	0.755556
Naive Bayes	circularityOV_fitc_25q	diameter_brightfield_25q	circularityOV_brightfield_median	-	-	-	-	-	-	-	0.755556
Naive Bayes	circularityOV_brightfield_std	circularityOV_fitc_25q	circularity_brightfield_25q	mean_intensity_bgsub_pe_25q	perimeter_fitc_75q	circularityOV_fitc	diameter_brightfield_25q	-	-	-	0.755556
Naive Bayes	circularityOV_brightfield_std	circularityOV_fitc_25q	circularity_brightfield_25q	mean_intensity_bgsub_pe_25q	perimeter_fitc_75q	circularityOV_fitc	circularity_fitc_std	-	-	-	0.755556
Naive Bayes	circularity_brightfield_25q	mean_intensity_bgsub_pe_25q	perimeter_fitc_75q	circularityOV_fitc	diameter_brightfield_25q	circularity_fitc_std	circularityOV_brightfield_median	-	-	-	0.755556
Naive Bayes	circularityOV_brightfield_std	mean_intensity_bgsub_pe_25q	circularityOV_fitc	diameter_brightfield_25q	-	-	-	-	-	-	0.755556
Naive Bayes	circularityOV_brightfield_std	circularity_fitc_25q	mean_intensity_bgsub_pe_25q	diameter_brightfield_25q	circularityOV_brightfield_median	-	-	-	-	-	0.755556
Naive Bayes	circularityOV_brightfield_std	circularityOV_fitc_25q	circularity_brightfield_25q	circularity_fitc_25q	mean_intensity_bgsub_pe_25q	perimeter_fitc_75q	circularityOV_fitc	-	-	-	0.755556
Naive Bayes	circularityOV_brightfield_std	circularityOV_fitc_25q	circularity_brightfield_25q	diameter_brightfield_25q	-	-	-	-	-	-	0.755556
Naive Bayes	circularityOV_brightfield_std	circularityOV_fitc_25q	circularity_brightfield_25q	circularity_fitc_25q	mean_intensity_bgsub_pe_25q	diameter_brightfield_25q	circularityOV_brightfield_median	-	-	-	0.755556
Naive Bayes	circularityOV_brightfield_std	circularityOV_fitc_25q	circularity_brightfield_25q	circularity_fitc_25q	mean_intensity_bgsub_pe_25q	perimeter_fitc_75q	circularity_fitc_std	-	-	-	0.755556
Naive Bayes	circularityOV_brightfield_std	circularityOV_fitc_25q	circularity_fitc_25q	mean_intensity_bgsub_pe_25q	perimeter_fitc_75q	diameter_brightfield_25q	circularity_fitc_std	circularityOV_brightfield_median	-	-	0.755556
Naive Bayes	circularityOV_brightfield_std	circularityOV_fitc_25q	circularity_brightfield_25q	circularity_fitc_25q	mean_intensity_bgsub_pe_25q	diameter_brightfield_25q	circularity_fitc_std	-	-	-	0.755556
Naive Bayes	circularity_fitc_25q	diameter_brightfield_25q	circularityOV_brightfield_median	-	-	-	-	-	-	-	0.755556
Naive Bayes	circularityOV_fitc_25q	circularity_fitc_25q	mean_intensity_bgsub_pe_25q	perimeter_fitc_75q	circularity_fitc_std	circularityOV_brightfield_median	-	-	-	-	0.755556
Naive Bayes	circularity_brightfield_25q	mean_intensity_bgsub_pe_25q	perimeter_fitc_75q	circularityOV_brightfield_median	-	-	-	-	-	-	0.755556
Naive Bayes	circularityOV_fitc_25q	circularity_brightfield_25q	circularity_fitc_25q	mean_intensity_bgsub_pe_25q	perimeter_fitc_75q	circularityOV_fitc	-	-	-	-	0.755556
Naive Bayes	circularityOV_brightfield_std	circularityOV_fitc_25q	mean_intensity_bgsub_pe_25q	perimeter_fitc_75q	circularityOV_brightfield_median	-	-	-	-	-	0.755556
Naive Bayes	circularityOV_brightfield_std	circularityOV_fitc_25q	mean_intensity_bgsub_pe_25q	circularityOV_fitc	circularity_fitc_std	-	-	-	-	-	0.755556
Naive Bayes	circularityOV_fitc_25q	circularity_brightfield_25q	circularity_fitc_25q	mean_intensity_bgsub_pe_25q	circularityOV_fitc	circularityOV_brightfield_median	-	-	-	-	0.755556
Naive Bayes	circularityOV_brightfield_std	circularityOV_fitc_25q	circularity_brightfield_25q	circularity_fitc_25q	mean_intensity_bgsub_pe_25q	perimeter_fitc_75q	diameter_brightfield_25q	circularity_fitc_std	circularityOV_brightfield_median	-	0.755556
Naive Bayes	circularityOV_brightfield_std	circularityOV_fitc_25q	perimeter_fitc_75q	diameter_brightfield_25q	circularityOV_brightfield_median	-	-	-	-	-	0.755556
Naive Bayes	circularityOV_brightfield_std	circularityOV_fitc_25q	mean_intensity_bgsub_pe_25q	perimeter_fitc_75q	diameter_brightfield_25q	-	-	-	-	-	0.755556
Naive Bayes	circularityOV_brightfield_std	circularity_brightfield_25q	perimeter_fitc_75q	circularityOV_fitc	diameter_brightfield_25q	circularityOV_brightfield_median	-	-	-	-	0.755556
Naive Bayes	circularityOV_brightfield_std	circularityOV_fitc_25q	circularity_fitc_25q	mean_intensity_bgsub_pe_25q	circularity_fitc_std	-	-	-	-	-	0.755556
Naive Bayes	circularityOV_brightfield_std	circularityOV_fitc_25q	circularity_brightfield_25q	mean_intensity_bgsub_pe_25q	diameter_brightfield_25q	-	-	-	-	-	0.755556
Naive Bayes	circularityOV_brightfield_std	circularityOV_fitc_25q	circularity_brightfield_25q	mean_intensity_bgsub_pe_25q	perimeter_fitc_75q	circularityOV_fitc	diameter_brightfield_25q	circularity_fitc_std	circularityOV_brightfield_median	-	0.755556
Naive Bayes	circularityOV_brightfield_std	circularity_fitc_25q	perimeter_fitc_75q	circularityOV_fitc	diameter_brightfield_25q	circularity_fitc_std	-	-	-	-	0.755556
Naive Bayes	mean_intensity_bgsub_pe_25q	perimeter_fitc_75q	circularityOV_fitc	circularityOV_brightfield_median	-	-	-	-	-	-	0.755556
Naive Bayes	circularityOV_fitc_25q	circularity_fitc_25q	mean_intensity_bgsub_pe_25q	perimeter_fitc_75q	circularityOV_fitc	circularityOV_brightfield_median	-	-	-	-	0.755556
Naive Bayes	circularityOV_brightfield_std	circularity_brightfield_25q	circularity_fitc_25q	mean_intensity_bgsub_pe_25q	perimeter_fitc_75q	circularityOV_fitc	-	-	-	-	0.755556
Naive Bayes	circularityOV_fitc_25q	circularity_brightfield_25q	mean_intensity_bgsub_pe_25q	diameter_brightfield_25q	-	-	-	-	-	-	0.755556
Naive Bayes	circularityOV_fitc_25q	circularity_brightfield_25q	circularity_fitc_25q	circularity_fitc_std	-	-	-	-	-	-	0.755556
Naive Bayes	circularityOV_fitc_25q	circularity_fitc_25q	mean_intensity_bgsub_pe_25q	perimeter_fitc_75q	circularityOV_fitc	circularity_fitc_std	-	-	-	-	0.755556
Naive Bayes	circularityOV_fitc_25q	circularity_brightfield_25q	mean_intensity_bgsub_pe_25q	circularityOV_fitc	diameter_brightfield_25q	circularityOV_brightfield_median	-	-	-	-	0.755556
Naive Bayes	circularityOV_fitc_25q	circularity_brightfield_25q	circularity_fitc_25q	circularityOV_fitc	-	-	-	-	-	-	0.755556
Naive Bayes	circularityOV_brightfield_std	circularity_brightfield_25q	mean_intensity_bgsub_pe_25q	circularityOV_fitc	diameter_brightfield_25q	-	-	-	-	-	0.755556
Naive Bayes	circularityOV_brightfield_std	mean_intensity_bgsub_pe_25q	circularityOV_fitc	circularityOV_brightfield_median	-	-	-	-	-	-	0.755556
Naive Bayes	circularityOV_brightfield_std	circularity_brightfield_25q	mean_intensity_bgsub_pe_25q	circularityOV_fitc	circularity_fitc_std	-	-	-	-	-	0.755556
Naive Bayes	circularityOV_fitc_25q	circularity_fitc_25q	mean_intensity_bgsub_pe_25q	circularityOV_fitc	-	-	-	-	-	-	0.755556
Naive Bayes	circularityOV_brightfield_std	circularity_brightfield_25q	circularity_fitc_25q	mean_intensity_bgsub_pe_25q	circularity_fitc_std	-	-	-	-	-	0.755556
Naive Bayes	circularityOV_brightfield_std	circularity_brightfield_25q	circularity_fitc_25q	mean_intensity_bgsub_pe_25q	circularityOV_fitc	diameter_brightfield_25q	-	-	-	-	0.755556
Naive Bayes	circularityOV_fitc_25q	circularity_fitc_25q	mean_intensity_bgsub_pe_25q	circularity_fitc_std	-	-	-	-	-	-	0.755556
Naive Bayes	circularityOV_fitc_25q	circularity_brightfield_25q	perimeter_fitc_75q	circularityOV_fitc	-	-	-	-	-	-	0.755556
Naive Bayes	circularityOV_fitc_25q	circularity_brightfield_25q	mean_intensity_bgsub_pe_25q	perimeter_fitc_75q	circularityOV_fitc	circularityOV_brightfield_median	-	-	-	-	0.755556
Naive Bayes	circularityOV_fitc_25q	circularity_brightfield_25q	mean_intensity_bgsub_pe_25q	perimeter_fitc_75q	diameter_brightfield_25q	circularity_fitc_std	-	-	-	-	0.755556
Naive Bayes	circularityOV_fitc_25q	circularity_brightfield_25q	circularity_fitc_25q	mean_intensity_bgsub_pe_25q	perimeter_fitc_75q	circularityOV_fitc	circularity_fitc_std	circularityOV_brightfield_median	-	-	0.755556
Naive Bayes	circularityOV_brightfield_std	-	-	-	-	-	-	-	-	-	0.755556
Naive Bayes	circularityOV_fitc_25q	circularity_fitc_25q	mean_intensity_bgsub_pe_25q	perimeter_fitc_75q	circularityOV_brightfield_median	-	-	-	-	-	0.755556
Naive Bayes	circularityOV_brightfield_std	circularity_brightfield_25q	mean_intensity_bgsub_pe_25q	perimeter_fitc_75q	circularityOV_fitc	circularity_fitc_std	circularityOV_brightfield_median	-	-	-	0.755556
Naive Bayes	circularityOV_brightfield_std	circularity_brightfield_25q	perimeter_fitc_75q	circularityOV_fitc	diameter_brightfield_25q	circularity_fitc_std	circularityOV_brightfield_median	-	-	-	0.755556
Naive Bayes	circularityOV_brightfield_std	circularityOV_fitc_25q	circularity_brightfield_25q	mean_intensity_bgsub_pe_25q	circularityOV_fitc	diameter_brightfield_25q	-	-	-	-	0.755556
Naive Bayes	circularityOV_fitc_25q	circularity_brightfield_25q	circularity_fitc_25q	mean_intensity_bgsub_pe_25q	perimeter_fitc_75q	circularityOV_fitc	circularity_fitc_std	-	-	-	0.755556
Naive Bayes	circularityOV_fitc_25q	perimeter_fitc_75q	circularityOV_brightfield_median	-	-	-	-	-	-	-	0.755556
Naive Bayes	circularityOV_fitc_25q	circularity_fitc_25q	mean_intensity_bgsub_pe_25q	perimeter_fitc_75q	circularity_fitc_std	-	-	-	-	-	0.755556
Naive Bayes	circularityOV_brightfield_std	circularity_brightfield_25q	circularity_fitc_25q	mean_intensity_bgsub_pe_25q	perimeter_fitc_75q	circularityOV_fitc	diameter_brightfield_25q	-	-	-	0.755556
Naive Bayes	circularityOV_brightfield_std	circularity_brightfield_25q	circularity_fitc_25q	mean_intensity_bgsub_pe_25q	perimeter_fitc_75q	circularityOV_fitc	circularity_fitc_std	-	-	-	0.755556
Naive Bayes	circularity_brightfield_25q	circularity_fitc_25q	-	-	-	-	-	-	-	-	0.755556
Naive Bayes	circularityOV_fitc_25q	circularityOV_brightfield_median	-	-	-	-	-	-	-	-	0.755556
Naive Bayes	circularityOV_brightfield_std	circularity_brightfield_25q	circularity_fitc_25q	mean_intensity_bgsub_pe_25q	perimeter_fitc_75q	diameter_brightfield_25q	circularityOV_brightfield_median	-	-	-	0.755556
Naive Bayes	circularityOV_fitc_25q	circularity_brightfield_25q	-	-	-	-	-	-	-	-	0.755556
Naive Bayes	circularityOV_fitc_25q	circularity_fitc_25q	mean_intensity_bgsub_pe_25q	perimeter_fitc_75q	circularityOV_fitc	-	-	-	-	-	0.755556
Naive Bayes	circularityOV_brightfield_std	mean_intensity_bgsub_pe_25q	-	-	-	-	-	-	-	-	0.755556
Naive Bayes	circularityOV_brightfield_std	circularity_brightfield_25q	circularity_fitc_25q	perimeter_fitc_75q	circularityOV_fitc	diameter_brightfield_25q	circularity_fitc_std	-	-	-	0.755556
Naive Bayes	circularityOV_brightfield_std	circularityOV_fitc_25q	circularity_brightfield_25q	circularity_fitc_25q	mean_intensity_bgsub_pe_25q	perimeter_fitc_75q	-	-	-	-	0.755556
Naive Bayes	circularityOV_fitc_25q	circularity_fitc_25q	mean_intensity_bgsub_pe_25q	perimeter_fitc_75q	circularityOV_fitc	circularity_fitc_std	circularityOV_brightfield_median	-	-	-	0.755556
Naive Bayes	circularityOV_brightfield_std	circularityOV_fitc_25q	circularity_brightfield_25q	circularity_fitc_25q	perimeter_fitc_75q	circularityOV_fitc	-	-	-	-	0.755556
Naive Bayes	circularity_brightfield_25q	circularity_fitc_25q	mean_intensity_bgsub_pe_25q	perimeter_fitc_75q	circularityOV_fitc	diameter_brightfield_25q	circularity_fitc_std	-	-	-	0.755556
Naive Bayes	circularityOV_fitc_25q	perimeter_fitc_75q	circularityOV_fitc	diameter_brightfield_25q	circularityOV_brightfield_median	-	-	-	-	-	0.755556
Naive Bayes	circularityOV_fitc_25q	circularity_fitc_25q	perimeter_fitc_75q	circularity_fitc_std	circularityOV_brightfield_median	-	-	-	-	-	0.755556
Naive Bayes	circularityOV_brightfield_std	circularityOV_fitc_25q	circularity_brightfield_25q	circularity_fitc_25q	mean_intensity_bgsub_pe_25q	perimeter_fitc_75q	diameter_brightfield_25q	circularityOV_brightfield_median	-	-	0.755556
Naive Bayes	circularityOV_brightfield_std	circularityOV_fitc_25q	circularity_brightfield_25q	circularity_fitc_25q	diameter_brightfield_25q	circularityOV_brightfield_median	-	-	-	-	0.755556
Naive Bayes	circularityOV_brightfield_std	circularityOV_fitc_25q	circularity_brightfield_25q	circularity_fitc_25q	mean_intensity_bgsub_pe_25q	perimeter_fitc_75q	diameter_brightfield_25q	circularity_fitc_std	-	-	0.755556
Naive Bayes	circularityOV_brightfield_std	circularityOV_fitc_25q	circularity_brightfield_25q	circularity_fitc_25q	circularityOV_fitc	circularity_fitc_std	-	-	-	-	0.755556
Naive Bayes	circularity_brightfield_25q	circularity_fitc_25q	mean_intensity_bgsub_pe_25q	circularityOV_fitc	diameter_brightfield_25q	-	-	-	-	-	0.755556
Naive Bayes	circularityOV_brightfield_std	circularityOV_fitc_25q	circularity_brightfield_25q	perimeter_fitc_75q	circularityOV_fitc	diameter_brightfield_25q	circularity_fitc_std	-	-	-	0.755556
Naive Bayes	circularityOV_brightfield_std	circularityOV_fitc_25q	circularity_fitc_25q	mean_intensity_bgsub_pe_25q	circularityOV_fitc	circularity_fitc_std	-	-	-	-	0.755556
Naive Bayes	circularityOV_brightfield_std	circularityOV_fitc_25q	mean_intensity_bgsub_pe_25q	-	-	-	-	-	-	-	0.755556
Naive Bayes	circularityOV_brightfield_std	circularityOV_fitc_25q	circularity_fitc_25q	mean_intensity_bgsub_pe_25q	perimeter_fitc_75q	circularityOV_fitc	circularity_fitc_std	-	-	-	0.755556
Naive Bayes	circularityOV_brightfield_std	circularityOV_fitc_25q	circularity_fitc_25q	mean_intensity_bgsub_pe_25q	perimeter_fitc_75q	circularity_fitc_std	circularityOV_brightfield_median	-	-	-	0.755556
Naive Bayes	circularityOV_brightfield_std	circularityOV_fitc_25q	circularity_fitc_25q	mean_intensity_bgsub_pe_25q	perimeter_fitc_75q	circularityOV_fitc	diameter_brightfield_25q	-	-	-	0.755556
Naive Bayes	circularityOV_fitc_25q	circularity_brightfield_25q	mean_intensity_bgsub_pe_25q	circularityOV_fitc	diameter_brightfield_25q	-	-	-	-	-	0.755556
Naive Bayes	circularityOV_fitc_25q	circularity_brightfield_25q	circularity_fitc_25q	-	-	-	-	-	-	-	0.755556
Naive Bayes	circularityOV_brightfield_std	circularityOV_fitc_25q	circularity_fitc_25q	mean_intensity_bgsub_pe_25q	circularityOV_fitc	circularityOV_brightfield_median	-	-	-	-	0.755556
Naive Bayes	circularityOV_brightfield_std	perimeter_fitc_75q	circularityOV_brightfield_median	-	-	-	-	-	-	-	0.755556
Naive Bayes	circularity_fitc_25q	circularityOV_brightfield_median	-	-	-	-	-	-	-	-	0.755556
Naive Bayes	circularityOV_fitc_25q	circularity_brightfield_25q	mean_intensity_bgsub_pe_25q	circularityOV_fitc	circularity_fitc_std	-	-	-	-	-	0.755556
Naive Bayes	circularityOV_fitc_25q	circularity_fitc_25q	circularityOV_brightfield_median	-	-	-	-	-	-	-	0.755556
Naive Bayes	circularityOV_fitc_25q	circularity_brightfield_25q	mean_intensity_bgsub_pe_25q	perimeter_fitc_75q	diameter_brightfield_25q	-	-	-	-	-	0.755556
Naive Bayes	circularityOV_fitc_25q	circularity_brightfield_25q	mean_intensity_bgsub_pe_25q	perimeter_fitc_75q	circularityOV_brightfield_median	-	-	-	-	-	0.755556
Naive Bayes	circularityOV_brightfield_std	circularityOV_fitc_25q	circularity_fitc_25q	-	-	-	-	-	-	-	0.755556
Decision Trees	circularityOV_fitc_25q	mean_intensity_bgsub_pe_25q	diameter_brightfield_25q	circularity_brightfield	-	-	-	-	-	-	0.733333
Decision Trees	circularityOV_fitc_25q	circularity_fitc_25q	mean_intensity_bgsub_pe_25q	circularityOV_fitc	-	-	-	-	-	-	0.733333
Decision Trees	circularityOV_fitc_25q	circularity_brightfield_25q	mean_intensity_bgsub_pe_25q	circularity_fitc_std	-	-	-	-	-	-	0.733333
Decision Trees	circularityOV_fitc_25q	circularity_brightfield_25q	mean_intensity_bgsub_pe_25q	circularityOV_fitc	-	-	-	-	-	-	0.733333
Decision Trees	circularityOV_fitc_25q	circularity_brightfield_25q	mean_intensity_bgsub_pe_25q	circularity_brightfield	-	-	-	-	-	-	0.733333
Decision Trees	circularityOV_fitc_25q	mean_intensity_bgsub_pe_25q	circularityOV_fitc	diameter_brightfield_25q	-	-	-	-	-	-	0.733333
Decision Trees	circularityOV_fitc_25q	circularity_brightfield_25q	mean_intensity_bgsub_pe_25q	diameter_brightfield_25q	-	-	-	-	-	-	0.733333
Decision Trees	circularityOV_fitc_25q	circularity_fitc_25q	mean_intensity_bgsub_pe_25q	circularity_fitc_std	-	-	-	-	-	-	0.733333
Decision Trees	circularityOV_fitc_25q	circularity_fitc_25q	mean_intensity_bgsub_pe_25q	diameter_brightfield_25q	-	-	-	-	-	-	0.733333
Decision Trees	circularityOV_fitc_25q	circularity_brightfield_25q	circularity_fitc_25q	mean_intensity_bgsub_pe_25q	-	-	-	-	-	-	0.733333
Decision Trees	circularityOV_fitc_25q	mean_intensity_bgsub_pe_25q	circularityOV_fitc	circularity_brightfield	-	-	-	-	-	-	0.733333
Decision Trees	circularityOV_fitc_25q	circularity_brightfield_25q	mean_intensity_bgsub_pe_25q	circularityOV_fitc	circularity_brightfield	-	-	-	-	-	0.733333
Decision Trees	circularityOV_fitc_25q	circularity_brightfield_25q	mean_intensity_bgsub_pe_25q	circularity_fitc_std	circularity_brightfield	-	-	-	-	-	0.733333
Decision Trees	circularityOV_fitc_25q	circularity_brightfield_25q	circularity_fitc_25q	mean_intensity_bgsub_pe_25q	diameter_brightfield_25q	circularity_fitc_std	-	-	-	-	0.733333
Decision Trees	circularityOV_fitc_25q	circularity_brightfield_25q	circularity_fitc_25q	mean_intensity_bgsub_pe_25q	diameter_brightfield_25q	-	-	-	-	-	0.733333
Decision Trees	circularityOV_fitc_25q	circularity_brightfield_25q	circularity_fitc_25q	mean_intensity_bgsub_pe_25q	circularityOV_fitc	-	-	-	-	-	0.733333
Decision Trees	circularityOV_fitc_25q	mean_intensity_bgsub_pe_25q	circularity_fitc_std	-	-	-	-	-	-	-	0.733333
Decision Trees	circularityOV_fitc_25q	mean_intensity_bgsub_pe_25q	diameter_brightfield_25q	-	-	-	-	-	-	-	0.733333
Decision Trees	circularityOV_fitc_25q	mean_intensity_bgsub_pe_25q	circularityOV_fitc	-	-	-	-	-	-	-	0.733333
Decision Trees	circularityOV_brightfield_std	perimeter_fitc_75q	-	-	-	-	-	-	-	-	0.733333
Decision Trees	mean_intensity_bgsub_pe_25q	perimeter_fitc_75q	circularityOV_fitc	-	-	-	-	-	-	-	0.733333
Logistic_Regression	circularityOV_brightfield_std	circularity_fitc_25q	mean_intensity_bgsub_pe_25q	circularityOV_fitc	diameter_brightfield_25q	circularity_fitc_std	-	-	-	-	0.733333
Logistic_Regression	circularityOV_brightfield_std	circularity_fitc_25q	mean_intensity_bgsub_pe_25q	diameter_brightfield_25q	circularity_fitc_std	circularity_brightfield	-	-	-	-	0.733333
Logistic_Regression	circularityOV_brightfield_std	circularityOV_fitc_25q	mean_intensity_bgsub_pe_25q	circularityOV_fitc	circularity_fitc_std	-	-	-	-	-	0.733333
Logistic_Regression	circularityOV_brightfield_std	circularityOV_fitc_25q	circularity_fitc_25q	mean_intensity_bgsub_pe_25q	circularityOV_fitc	-	-	-	-	-	0.733333
Logistic_Regression	circularityOV_brightfield_std	circularity_brightfield_25q	circularity_fitc_25q	mean_intensity_bgsub_pe_25q	diameter_brightfield_25q	-	-	-	-	-	0.733333
Logistic_Regression	circularityOV_brightfield_std	mean_intensity_bgsub_pe_25q	circularityOV_fitc	diameter_brightfield_25q	circularity_fitc_std	-	-	-	-	-	0.733333
Logistic_Regression	circularityOV_brightfield_std	circularity_fitc_25q	mean_intensity_bgsub_pe_25q	diameter_brightfield_25q	circularity_brightfield	-	-	-	-	-	0.733333
Logistic_Regression	circularityOV_brightfield_std	circularityOV_fitc_25q	circularity_fitc_25q	mean_intensity_bgsub_pe_25q	-	-	-	-	-	-	0.733333
Logistic_Regression	circularityOV_brightfield_std	mean_intensity_bgsub_pe_25q	diameter_brightfield_25q	-	-	-	-	-	-	-	0.733333
Logistic_Regression	circularityOV_brightfield_std	mean_intensity_bgsub_pe_25q	circularityOV_fitc	diameter_brightfield_25q	-	-	-	-	-	-	0.733333
Logistic_Regression	circularityOV_brightfield_std	circularity_fitc_25q	mean_intensity_bgsub_pe_25q	diameter_brightfield_25q	-	-	-	-	-	-	0.733333
Naive Bayes	circularityOV_fitc_25q	mean_intensity_bgsub_pe_25q	perimeter_fitc_75q	circularityOV_fitc	circularity_fitc_std	-	-	-	-	-	0.733333
Naive Bayes	circularityOV_fitc_25q	mean_intensity_bgsub_pe_25q	perimeter_fitc_75q	diameter_brightfield_25q	circularity_fitc_std	-	-	-	-	-	0.733333
Naive Bayes	circularity_fitc_25q	mean_intensity_bgsub_pe_25q	perimeter_fitc_75q	circularityOV_fitc	diameter_brightfield_25q	-	-	-	-	-	0.733333
Naive Bayes	circularityOV_brightfield_std	mean_intensity_bgsub_pe_25q	circularityOV_fitc	diameter_brightfield_25q	circularityOV_brightfield_median	-	-	-	-	-	0.733333
Naive Bayes	circularityOV_brightfield_std	circularityOV_fitc_25q	circularityOV_fitc	diameter_brightfield_25q	circularity_fitc_std	-	-	-	-	-	0.733333
Naive Bayes	circularityOV_brightfield_std	circularityOV_fitc_25q	perimeter_fitc_75q	diameter_brightfield_25q	circularity_fitc_std	-	-	-	-	-	0.733333
Naive Bayes	circularityOV_fitc_25q	mean_intensity_bgsub_pe_25q	perimeter_fitc_75q	circularityOV_fitc	diameter_brightfield_25q	-	-	-	-	-	0.733333
Naive Bayes	circularityOV_fitc_25q	circularity_brightfield_25q	circularity_fitc_25q	circularityOV_fitc	circularityOV_brightfield_median	-	-	-	-	-	0.733333
Naive Bayes	circularity_fitc_25q	mean_intensity_bgsub_pe_25q	perimeter_fitc_75q	diameter_brightfield_25q	circularity_fitc_std	-	-	-	-	-	0.733333
Naive Bayes	circularityOV_brightfield_std	circularityOV_fitc_25q	circularity_fitc_25q	perimeter_fitc_75q	circularityOV_brightfield_median	-	-	-	-	-	0.733333
Naive Bayes	circularityOV_fitc_25q	circularity_brightfield_25q	circularity_fitc_25q	mean_intensity_bgsub_pe_25q	circularityOV_brightfield_median	-	-	-	-	-	0.733333
Naive Bayes	circularityOV_fitc_25q	circularity_brightfield_25q	circularity_fitc_25q	perimeter_fitc_75q	circularity_fitc_std	-	-	-	-	-	0.733333
Naive Bayes	circularityOV_brightfield_std	circularityOV_fitc_25q	circularity_fitc_25q	perimeter_fitc_75q	circularityOV_fitc	-	-	-	-	-	0.733333
Naive Bayes	circularityOV_brightfield_std	circularityOV_fitc_25q	circularity_fitc_25q	mean_intensity_bgsub_pe_25q	circularityOV_brightfield_median	-	-	-	-	-	0.733333
Naive Bayes	circularityOV_brightfield_std	circularityOV_fitc_25q	mean_intensity_bgsub_pe_25q	perimeter_fitc_75q	circularity_fitc_std	-	-	-	-	-	0.733333
Naive Bayes	circularityOV_brightfield_std	circularityOV_fitc_25q	circularity_fitc_25q	circularityOV_fitc	circularity_fitc_std	-	-	-	-	-	0.733333
Naive Bayes	circularityOV_fitc_25q	circularity_brightfield_25q	circularity_fitc_25q	circularity_fitc_std	circularityOV_brightfield_median	-	-	-	-	-	0.733333
Naive Bayes	circularity_brightfield_25q	circularity_fitc_25q	mean_intensity_bgsub_pe_25q	circularityOV_fitc	circularity_fitc_std	-	-	-	-	-	0.733333
Naive Bayes	circularityOV_fitc_25q	perimeter_fitc_75q	diameter_brightfield_25q	circularity_fitc_std	circularityOV_brightfield_median	-	-	-	-	-	0.733333
Naive Bayes	circularityOV_fitc_25q	circularity_brightfield_25q	circularity_fitc_25q	mean_intensity_bgsub_pe_25q	perimeter_fitc_75q	-	-	-	-	-	0.733333
Naive Bayes	circularity_fitc_25q	mean_intensity_bgsub_pe_25q	perimeter_fitc_75q	circularityOV_fitc	circularity_fitc_std	-	-	-	-	-	0.733333
Naive Bayes	circularityOV_brightfield_std	circularity_brightfield_25q	circularity_fitc_25q	mean_intensity_bgsub_pe_25q	circularityOV_fitc	-	-	-	-	-	0.733333
Naive Bayes	circularityOV_brightfield_std	circularityOV_fitc_25q	circularity_fitc_25q	circularity_fitc_std	circularityOV_brightfield_median	-	-	-	-	-	0.733333
Naive Bayes	circularity_brightfield_25q	circularity_fitc_25q	mean_intensity_bgsub_pe_25q	perimeter_fitc_75q	diameter_brightfield_25q	-	-	-	-	-	0.733333
Naive Bayes	circularityOV_fitc_25q	circularity_brightfield_25q	circularity_fitc_25q	diameter_brightfield_25q	circularityOV_brightfield_median	-	-	-	-	-	0.733333
Naive Bayes	circularityOV_brightfield_std	mean_intensity_bgsub_pe_25q	perimeter_fitc_75q	circularityOV_fitc	diameter_brightfield_25q	-	-	-	-	-	0.733333
Naive Bayes	circularityOV_fitc_25q	circularity_brightfield_25q	mean_intensity_bgsub_pe_25q	circularityOV_fitc	circularityOV_brightfield_median	-	-	-	-	-	0.733333
Naive Bayes	circularityOV_fitc_25q	circularity_brightfield_25q	mean_intensity_bgsub_pe_25q	diameter_brightfield_25q	circularity_fitc_std	-	-	-	-	-	0.733333
Naive Bayes	circularityOV_fitc_25q	circularity_fitc_25q	mean_intensity_bgsub_pe_25q	perimeter_fitc_75q	diameter_brightfield_25q	-	-	-	-	-	0.733333
Naive Bayes	circularityOV_brightfield_std	circularity_brightfield_25q	mean_intensity_bgsub_pe_25q	perimeter_fitc_75q	diameter_brightfield_25q	-	-	-	-	-	0.733333
Naive Bayes	circularity_brightfield_25q	mean_intensity_bgsub_pe_25q	perimeter_fitc_75q	circularityOV_fitc	diameter_brightfield_25q	-	-	-	-	-	0.733333
Naive Bayes	circularityOV_brightfield_std	circularity_brightfield_25q	circularity_fitc_25q	diameter_brightfield_25q	circularity_fitc_std	-	-	-	-	-	0.733333
Naive Bayes	circularityOV_brightfield_std	circularity_brightfield_25q	perimeter_fitc_75q	circularityOV_fitc	circularity_fitc_std	-	-	-	-	-	0.733333
Naive Bayes	circularityOV_fitc_25q	circularity_brightfield_25q	mean_intensity_bgsub_pe_25q	circularity_fitc_std	circularityOV_brightfield_median	-	-	-	-	-	0.733333
Naive Bayes	circularity_brightfield_25q	mean_intensity_bgsub_pe_25q	circularityOV_fitc	diameter_brightfield_25q	circularity_fitc_std	-	-	-	-	-	0.733333
Naive Bayes	circularityOV_fitc_25q	circularity_brightfield_25q	perimeter_fitc_75q	diameter_brightfield_25q	circularityOV_brightfield_median	-	-	-	-	-	0.733333
Naive Bayes	circularity_brightfield_25q	circularity_fitc_25q	mean_intensity_bgsub_pe_25q	perimeter_fitc_75q	circularityOV_brightfield_median	-	-	-	-	-	0.733333
Naive Bayes	circularityOV_fitc_25q	circularity_brightfield_25q	circularityOV_fitc	circularity_fitc_std	circularityOV_brightfield_median	-	-	-	-	-	0.733333
Naive Bayes	circularityOV_brightfield_std	circularity_fitc_25q	mean_intensity_bgsub_pe_25q	diameter_brightfield_25q	circularity_fitc_std	-	-	-	-	-	0.733333
Naive Bayes	circularityOV_fitc_25q	circularity_brightfield_25q	diameter_brightfield_25q	circularity_fitc_std	circularityOV_brightfield_median	-	-	-	-	-	0.733333
Naive Bayes	circularity_brightfield_25q	perimeter_fitc_75q	circularityOV_fitc	diameter_brightfield_25q	circularity_fitc_std	-	-	-	-	-	0.733333
Naive Bayes	circularityOV_brightfield_std	circularity_fitc_25q	mean_intensity_bgsub_pe_25q	circularity_fitc_std	circularityOV_brightfield_median	-	-	-	-	-	0.733333
Naive Bayes	circularityOV_brightfield_std	circularity_fitc_25q	mean_intensity_bgsub_pe_25q	perimeter_fitc_75q	circularityOV_brightfield_median	-	-	-	-	-	0.733333
Naive Bayes	circularityOV_fitc_25q	circularity_fitc_25q	perimeter_fitc_75q	diameter_brightfield_25q	circularityOV_brightfield_median	-	-	-	-	-	0.733333
Naive Bayes	circularity_brightfield_25q	circularity_fitc_25q	circularityOV_fitc	diameter_brightfield_25q	circularityOV_brightfield_median	-	-	-	-	-	0.733333
Naive Bayes	circularityOV_brightfield_std	circularity_brightfield_25q	circularity_fitc_25q	perimeter_fitc_75q	circularityOV_fitc	-	-	-	-	-	0.733333
Naive Bayes	circularityOV_brightfield_std	mean_intensity_bgsub_pe_25q	circularityOV_fitc	diameter_brightfield_25q	circularity_fitc_std	-	-	-	-	-	0.733333
Naive Bayes	circularity_brightfield_25q	perimeter_fitc_75q	circularityOV_fitc	circularity_fitc_std	circularityOV_brightfield_median	-	-	-	-	-	0.733333
Naive Bayes	circularityOV_brightfield_std	circularity_fitc_25q	perimeter_fitc_75q	circularityOV_fitc	diameter_brightfield_25q	-	-	-	-	-	0.733333
Naive Bayes	circularityOV_fitc_25q	circularity_fitc_25q	mean_intensity_bgsub_pe_25q	circularityOV_fitc	circularity_fitc_std	-	-	-	-	-	0.733333
Naive Bayes	circularityOV_brightfield_std	circularity_fitc_25q	perimeter_fitc_75q	diameter_brightfield_25q	circularityOV_brightfield_median	-	-	-	-	-	0.733333
Naive Bayes	circularityOV_brightfield_std	circularity_brightfield_25q	circularity_fitc_25q	circularityOV_fitc	circularity_fitc_std	-	-	-	-	-	0.733333
Naive Bayes	circularity_brightfield_25q	perimeter_fitc_75q	circularityOV_fitc	diameter_brightfield_25q	circularityOV_brightfield_median	-	-	-	-	-	0.733333
Naive Bayes	circularityOV_brightfield_std	circularity_brightfield_25q	circularity_fitc_25q	circularityOV_fitc	diameter_brightfield_25q	-	-	-	-	-	0.733333
Naive Bayes	circularityOV_fitc_25q	circularity_fitc_25q	mean_intensity_bgsub_pe_25q	circularity_fitc_std	circularityOV_brightfield_median	-	-	-	-	-	0.733333
Naive Bayes	circularityOV_brightfield_std	circularityOV_fitc_25q	circularity_fitc_25q	mean_intensity_bgsub_pe_25q	circularityOV_fitc	-	-	-	-	-	0.733333
Naive Bayes	circularityOV_fitc_25q	-	-	-	-	-	-	-	-	-	0.733333
Naive Bayes	circularity_fitc_25q	-	-	-	-	-	-	-	-	-	0.733333
Naive Bayes	circularityOV_brightfield_std	circularityOV_brightfield_median	-	-	-	-	-	-	-	-	0.733333
Naive Bayes	circularityOV_fitc_25q	circularity_fitc_25q	diameter_brightfield_25q	-	-	-	-	-	-	-	0.733333
Naive Bayes	circularityOV_brightfield_std	circularity_fitc_25q	diameter_brightfield_25q	-	-	-	-	-	-	-	0.733333
Naive Bayes	circularityOV_brightfield_std	perimeter_fitc_75q	circularityOV_fitc	-	-	-	-	-	-	-	0.733333
Naive Bayes	circularityOV_brightfield_std	diameter_brightfield_25q	circularity_fitc_std	-	-	-	-	-	-	-	0.733333
Naive Bayes	circularityOV_fitc_25q	circularity_brightfield_25q	perimeter_fitc_75q	-	-	-	-	-	-	-	0.733333
Naive Bayes	circularityOV_fitc_25q	circularity_fitc_25q	mean_intensity_bgsub_pe_25q	-	-	-	-	-	-	-	0.733333
Naive Bayes	circularityOV_brightfield_std	circularity_brightfield_25q	circularity_fitc_std	-	-	-	-	-	-	-	0.733333
Naive Bayes	circularity_fitc_25q	circularityOV_fitc	-	-	-	-	-	-	-	-	0.733333
Naive Bayes	circularityOV_fitc_25q	circularity_fitc_25q	-	-	-	-	-	-	-	-	0.733333
Naive Bayes	circularityOV_fitc_25q	circularityOV_fitc	-	-	-	-	-	-	-	-	0.733333
Naive Bayes	circularity_fitc_25q	circularity_fitc_std	-	-	-	-	-	-	-	-	0.733333
Naive Bayes	circularityOV_brightfield_std	circularityOV_fitc_25q	perimeter_fitc_75q	-	-	-	-	-	-	-	0.733333
Naive Bayes	circularity_brightfield_25q	circularity_fitc_25q	mean_intensity_bgsub_pe_25q	diameter_brightfield_25q	-	-	-	-	-	-	0.733333
Naive Bayes	circularityOV_fitc_25q	circularity_fitc_25q	circularityOV_fitc	circularityOV_brightfield_median	-	-	-	-	-	-	0.733333
Naive Bayes	circularityOV_fitc_25q	circularity_fitc_25q	circularity_fitc_std	circularityOV_brightfield_median	-	-	-	-	-	-	0.733333
Naive Bayes	circularityOV_fitc_25q	mean_intensity_bgsub_pe_25q	diameter_brightfield_25q	circularity_fitc_std	-	-	-	-	-	-	0.733333
Naive Bayes	circularityOV_fitc_25q	perimeter_fitc_75q	circularityOV_fitc	circularity_fitc_std	-	-	-	-	-	-	0.733333
Naive Bayes	circularityOV_fitc_25q	perimeter_fitc_75q	diameter_brightfield_25q	circularityOV_brightfield_median	-	-	-	-	-	-	0.733333
Naive Bayes	circularityOV_fitc_25q	circularity_fitc_25q	circularityOV_fitc	diameter_brightfield_25q	-	-	-	-	-	-	0.733333
Naive Bayes	circularityOV_fitc_25q	circularity_brightfield_25q	mean_intensity_bgsub_pe_25q	circularityOV_brightfield_median	-	-	-	-	-	-	0.733333
Naive Bayes	circularityOV_fitc_25q	circularity_brightfield_25q	perimeter_fitc_75q	diameter_brightfield_25q	-	-	-	-	-	-	0.733333
Naive Bayes	circularityOV_fitc_25q	circularity_brightfield_25q	diameter_brightfield_25q	circularity_fitc_std	-	-	-	-	-	-	0.733333
Naive Bayes	circularityOV_fitc_25q	circularity_fitc_25q	mean_intensity_bgsub_pe_25q	circularityOV_brightfield_median	-	-	-	-	-	-	0.733333
Naive Bayes	circularityOV_fitc_25q	circularity_fitc_25q	perimeter_fitc_75q	diameter_brightfield_25q	-	-	-	-	-	-	0.733333
Naive Bayes	mean_intensity_bgsub_pe_25q	perimeter_fitc_75q	circularityOV_fitc	circularity_fitc_std	-	-	-	-	-	-	0.733333
Naive Bayes	perimeter_fitc_75q	circularityOV_fitc	diameter_brightfield_25q	circularityOV_brightfield_median	-	-	-	-	-	-	0.733333
Naive Bayes	circularityOV_brightfield_std	circularityOV_fitc_25q	circularity_brightfield_25q	circularity_fitc_25q	circularity_fitc_std	-	-	-	-	-	0.733333
Naive Bayes	circularityOV_brightfield_std	circularityOV_fitc_25q	circularity_brightfield_25q	mean_intensity_bgsub_pe_25q	circularityOV_fitc	-	-	-	-	-	0.733333
Naive Bayes	circularityOV_brightfield_std	circularityOV_fitc_25q	circularity_brightfield_25q	circularityOV_fitc	circularity_fitc_std	-	-	-	-	-	0.733333
Naive Bayes	circularityOV_brightfield_std	circularityOV_fitc_25q	circularity_brightfield_25q	circularityOV_fitc	circularityOV_brightfield_median	-	-	-	-	-	0.733333
Naive Bayes	circularity_brightfield_25q	circularity_fitc_25q	perimeter_fitc_75q	circularityOV_fitc	-	-	-	-	-	-	0.733333
Naive Bayes	circularity_brightfield_25q	mean_intensity_bgsub_pe_25q	circularityOV_fitc	circularity_fitc_std	-	-	-	-	-	-	0.733333
Naive Bayes	circularity_brightfield_25q	mean_intensity_bgsub_pe_25q	circularity_fitc_std	circularityOV_brightfield_median	-	-	-	-	-	-	0.733333
Naive Bayes	circularity_fitc_25q	mean_intensity_bgsub_pe_25q	perimeter_fitc_75q	diameter_brightfield_25q	-	-	-	-	-	-	0.733333
Naive Bayes	circularity_fitc_25q	perimeter_fitc_75q	diameter_brightfield_25q	circularity_fitc_std	-	-	-	-	-	-	0.733333
Naive Bayes	circularity_fitc_25q	perimeter_fitc_75q	circularityOV_fitc	circularity_fitc_std	-	-	-	-	-	-	0.733333
Naive Bayes	circularity_fitc_25q	perimeter_fitc_75q	circularityOV_fitc	circularityOV_brightfield_median	-	-	-	-	-	-	0.733333
Naive Bayes	circularityOV_fitc_25q	circularity_brightfield_25q	mean_intensity_bgsub_pe_25q	circularity_fitc_std	-	-	-	-	-	-	0.733333
Naive Bayes	circularity_fitc_25q	diameter_brightfield_25q	circularity_fitc_std	-	-	-	-	-	-	-	0.733333
Naive Bayes	mean_intensity_bgsub_pe_25q	perimeter_fitc_75q	circularityOV_fitc	-	-	-	-	-	-	-	0.733333
Naive Bayes	circularity_brightfield_25q	circularityOV_fitc	circularity_fitc_std	-	-	-	-	-	-	-	0.733333
Naive Bayes	circularityOV_fitc_25q	mean_intensity_bgsub_pe_25q	diameter_brightfield_25q	-	-	-	-	-	-	-	0.733333
Naive Bayes	circularityOV_fitc_25q	diameter_brightfield_25q	circularity_fitc_std	-	-	-	-	-	-	-	0.733333
Naive Bayes	circularity_brightfield_25q	circularityOV_fitc	diameter_brightfield_25q	-	-	-	-	-	-	-	0.733333
Naive Bayes	circularity_brightfield_25q	circularity_fitc_25q	perimeter_fitc_75q	-	-	-	-	-	-	-	0.733333
Naive Bayes	circularityOV_brightfield_std	circularityOV_fitc_25q	circularity_fitc_25q	mean_intensity_bgsub_pe_25q	-	-	-	-	-	-	0.733333
Naive Bayes	circularityOV_brightfield_std	perimeter_fitc_75q	circularityOV_fitc	circularity_fitc_std	-	-	-	-	-	-	0.733333
Naive Bayes	circularityOV_brightfield_std	circularity_fitc_25q	circularityOV_fitc	circularity_fitc_std	-	-	-	-	-	-	0.733333
Naive Bayes	circularityOV_brightfield_std	mean_intensity_bgsub_pe_25q	perimeter_fitc_75q	circularityOV_fitc	-	-	-	-	-	-	0.733333
Naive Bayes	circularityOV_brightfield_std	circularity_fitc_25q	mean_intensity_bgsub_pe_25q	circularityOV_brightfield_median	-	-	-	-	-	-	0.733333
Naive Bayes	circularityOV_brightfield_std	perimeter_fitc_75q	circularity_fitc_std	circularityOV_brightfield_median	-	-	-	-	-	-	0.733333
Naive Bayes	circularityOV_fitc_25q	circularity_brightfield_25q	circularity_fitc_25q	mean_intensity_bgsub_pe_25q	-	-	-	-	-	-	0.733333
Naive Bayes	circularityOV_brightfield_std	circularity_fitc_25q	perimeter_fitc_75q	diameter_brightfield_25q	-	-	-	-	-	-	0.733333
Naive Bayes	circularityOV_brightfield_std	circularityOV_fitc_25q	circularity_fitc_25q	perimeter_fitc_75q	-	-	-	-	-	-	0.733333
Naive Bayes	circularityOV_brightfield_std	circularityOV_fitc_25q	circularity_fitc_25q	circularityOV_fitc	-	-	-	-	-	-	0.733333
Naive Bayes	circularityOV_brightfield_std	circularityOV_fitc_25q	mean_intensity_bgsub_pe_25q	diameter_brightfield_25q	-	-	-	-	-	-	0.733333
Naive Bayes	circularityOV_brightfield_std	circularityOV_fitc_25q	mean_intensity_bgsub_pe_25q	circularityOV_brightfield_median	-	-	-	-	-	-	0.733333
Naive Bayes	circularityOV_brightfield_std	circularity_brightfield_25q	circularity_fitc_25q	diameter_brightfield_25q	-	-	-	-	-	-	0.733333
Naive Bayes	circularityOV_brightfield_std	circularity_brightfield_25q	circularity_fitc_25q	circularityOV_brightfield_median	-	-	-	-	-	-	0.733333
Naive Bayes	circularityOV_brightfield_std	circularity_fitc_25q	mean_intensity_bgsub_pe_25q	perimeter_fitc_75q	-	-	-	-	-	-	0.733333
Naive Bayes	circularityOV_fitc_25q	circularity_brightfield_25q	circularity_fitc_25q	mean_intensity_bgsub_pe_25q	perimeter_fitc_75q	circularity_fitc_std	-	-	-	-	0.733333
Naive Bayes	circularityOV_brightfield_std	circularityOV_fitc_25q	circularity_brightfield_25q	circularity_fitc_25q	mean_intensity_bgsub_pe_25q	perimeter_fitc_75q	diameter_brightfield_25q	-	-	-	0.733333
Naive Bayes	circularityOV_brightfield_std	circularityOV_fitc_25q	circularity_brightfield_25q	circularity_fitc_25q	mean_intensity_bgsub_pe_25q	circularityOV_fitc	diameter_brightfield_25q	-	-	-	0.733333
Naive Bayes	circularityOV_brightfield_std	circularityOV_fitc_25q	circularity_brightfield_25q	circularity_fitc_25q	mean_intensity_bgsub_pe_25q	circularityOV_fitc	circularityOV_brightfield_median	-	-	-	0.733333
Naive Bayes	circularityOV_brightfield_std	circularityOV_fitc_25q	mean_intensity_bgsub_pe_25q	perimeter_fitc_75q	diameter_brightfield_25q	circularity_fitc_std	-	-	-	-	0.733333
Naive Bayes	circularityOV_brightfield_std	circularityOV_fitc_25q	mean_intensity_bgsub_pe_25q	perimeter_fitc_75q	circularityOV_fitc	circularityOV_brightfield_median	-	-	-	-	0.733333
Naive Bayes	circularityOV_brightfield_std	circularity_brightfield_25q	circularity_fitc_25q	mean_intensity_bgsub_pe_25q	perimeter_fitc_75q	circularityOV_fitc	diameter_brightfield_25q	circularity_fitc_std	-	-	0.733333
Naive Bayes	circularityOV_brightfield_std	circularity_brightfield_25q	circularity_fitc_25q	mean_intensity_bgsub_pe_25q	perimeter_fitc_75q	circularityOV_fitc	diameter_brightfield_25q	circularityOV_brightfield_median	-	-	0.733333
Naive Bayes	circularityOV_brightfield_std	circularityOV_fitc_25q	circularity_fitc_25q	circularityOV_fitc	circularity_fitc_std	circularityOV_brightfield_median	-	-	-	-	0.733333
Naive Bayes	circularity_fitc_25q	mean_intensity_bgsub_pe_25q	perimeter_fitc_75q	diameter_brightfield_25q	circularity_fitc_std	circularityOV_brightfield_median	-	-	-	-	0.733333
Naive Bayes	circularityOV_brightfield_std	circularityOV_fitc_25q	circularity_brightfield_25q	mean_intensity_bgsub_pe_25q	circularityOV_fitc	diameter_brightfield_25q	circularity_fitc_std	circularityOV_brightfield_median	-	-	0.733333
Naive Bayes	circularityOV_fitc_25q	circularity_brightfield_25q	mean_intensity_bgsub_pe_25q	perimeter_fitc_75q	diameter_brightfield_25q	circularity_fitc_std	circularityOV_brightfield_median	-	-	-	0.733333
Naive Bayes	circularityOV_brightfield_std	circularity_brightfield_25q	circularity_fitc_25q	perimeter_fitc_75q	circularityOV_fitc	circularity_fitc_std	-	-	-	-	0.733333
Naive Bayes	circularityOV_brightfield_std	circularity_brightfield_25q	circularity_fitc_25q	perimeter_fitc_75q	circularityOV_fitc	diameter_brightfield_25q	-	-	-	-	0.733333
Naive Bayes	circularityOV_brightfield_std	circularity_brightfield_25q	circularity_fitc_25q	mean_intensity_bgsub_pe_25q	diameter_brightfield_25q	circularity_fitc_std	-	-	-	-	0.733333
Naive Bayes	circularityOV_brightfield_std	circularity_brightfield_25q	circularity_fitc_25q	mean_intensity_bgsub_pe_25q	circularityOV_fitc	circularity_fitc_std	-	-	-	-	0.733333
Naive Bayes	circularityOV_brightfield_std	circularity_brightfield_25q	circularity_fitc_25q	mean_intensity_bgsub_pe_25q	perimeter_fitc_75q	circularity_fitc_std	-	-	-	-	0.733333
Naive Bayes	circularity_brightfield_25q	mean_intensity_bgsub_pe_25q	perimeter_fitc_75q	circularityOV_fitc	diameter_brightfield_25q	circularity_fitc_std	-	-	-	-	0.733333
Naive Bayes	circularityOV_fitc_25q	circularity_brightfield_25q	mean_intensity_bgsub_pe_25q	perimeter_fitc_75q	circularityOV_fitc	diameter_brightfield_25q	circularityOV_brightfield_median	-	-	-	0.733333
Naive Bayes	circularityOV_fitc_25q	circularity_brightfield_25q	mean_intensity_bgsub_pe_25q	perimeter_fitc_75q	circularityOV_fitc	diameter_brightfield_25q	circularity_fitc_std	-	-	-	0.733333
Naive Bayes	circularityOV_brightfield_std	circularityOV_fitc_25q	circularity_brightfield_25q	perimeter_fitc_75q	diameter_brightfield_25q	circularityOV_brightfield_median	-	-	-	-	0.733333
Naive Bayes	circularityOV_brightfield_std	circularityOV_fitc_25q	circularity_fitc_25q	mean_intensity_bgsub_pe_25q	perimeter_fitc_75q	circularityOV_fitc	-	-	-	-	0.733333
Naive Bayes	circularityOV_brightfield_std	circularityOV_fitc_25q	circularity_fitc_25q	mean_intensity_bgsub_pe_25q	perimeter_fitc_75q	circularity_fitc_std	-	-	-	-	0.733333
Naive Bayes	circularityOV_fitc_25q	circularity_brightfield_25q	circularity_fitc_25q	mean_intensity_bgsub_pe_25q	circularityOV_fitc	circularity_fitc_std	circularityOV_brightfield_median	-	-	-	0.733333
Naive Bayes	circularityOV_brightfield_std	circularityOV_fitc_25q	circularity_fitc_25q	mean_intensity_bgsub_pe_25q	perimeter_fitc_75q	diameter_brightfield_25q	-	-	-	-	0.733333
Naive Bayes	circularityOV_brightfield_std	circularityOV_fitc_25q	circularity_brightfield_25q	mean_intensity_bgsub_pe_25q	perimeter_fitc_75q	circularityOV_fitc	circularityOV_brightfield_median	-	-	-	0.733333
Naive Bayes	circularityOV_brightfield_std	circularityOV_fitc_25q	circularity_brightfield_25q	circularityOV_fitc	diameter_brightfield_25q	circularityOV_brightfield_median	-	-	-	-	0.733333
Naive Bayes	circularityOV_brightfield_std	circularityOV_fitc_25q	circularity_brightfield_25q	mean_intensity_bgsub_pe_25q	perimeter_fitc_75q	diameter_brightfield_25q	circularity_fitc_std	-	-	-	0.733333
Naive Bayes	circularityOV_brightfield_std	circularityOV_fitc_25q	circularity_brightfield_25q	circularityOV_fitc	diameter_brightfield_25q	circularity_fitc_std	-	-	-	-	0.733333
Naive Bayes	circularityOV_brightfield_std	circularityOV_fitc_25q	circularity_brightfield_25q	mean_intensity_bgsub_pe_25q	perimeter_fitc_75q	diameter_brightfield_25q	circularityOV_brightfield_median	-	-	-	0.733333
Naive Bayes	circularityOV_fitc_25q	circularity_brightfield_25q	circularity_fitc_25q	mean_intensity_bgsub_pe_25q	circularityOV_fitc	diameter_brightfield_25q	circularityOV_brightfield_median	-	-	-	0.733333
Naive Bayes	circularityOV_brightfield_std	circularityOV_fitc_25q	circularity_fitc_25q	mean_intensity_bgsub_pe_25q	perimeter_fitc_75q	circularityOV_brightfield_median	-	-	-	-	0.733333
Naive Bayes	circularityOV_brightfield_std	circularityOV_fitc_25q	circularity_fitc_25q	perimeter_fitc_75q	diameter_brightfield_25q	circularityOV_brightfield_median	-	-	-	-	0.733333
Naive Bayes	circularityOV_brightfield_std	circularityOV_fitc_25q	circularity_brightfield_25q	circularity_fitc_25q	perimeter_fitc_75q	circularityOV_fitc	circularity_fitc_std	-	-	-	0.733333
Naive Bayes	circularityOV_brightfield_std	circularityOV_fitc_25q	circularity_fitc_25q	perimeter_fitc_75q	circularityOV_fitc	circularity_fitc_std	-	-	-	-	0.733333
Naive Bayes	circularityOV_fitc_25q	circularity_brightfield_25q	circularity_fitc_25q	perimeter_fitc_75q	circularityOV_fitc	diameter_brightfield_25q	circularityOV_brightfield_median	-	-	-	0.733333
Naive Bayes	circularityOV_brightfield_std	circularity_brightfield_25q	circularity_fitc_25q	perimeter_fitc_75q	circularityOV_fitc	diameter_brightfield_25q	circularity_fitc_std	circularityOV_brightfield_median	-	-	0.733333
Naive Bayes	circularityOV_brightfield_std	circularityOV_fitc_25q	circularity_brightfield_25q	circularity_fitc_25q	perimeter_fitc_75q	diameter_brightfield_25q	circularityOV_brightfield_median	-	-	-	0.733333
Naive Bayes	circularityOV_brightfield_std	circularityOV_fitc_25q	circularity_brightfield_25q	circularity_fitc_25q	circularityOV_fitc	diameter_brightfield_25q	circularityOV_brightfield_median	-	-	-	0.733333
Naive Bayes	circularityOV_brightfield_std	circularity_brightfield_25q	mean_intensity_bgsub_pe_25q	perimeter_fitc_75q	circularityOV_fitc	diameter_brightfield_25q	circularity_fitc_std	circularityOV_brightfield_median	-	-	0.733333
Naive Bayes	circularityOV_brightfield_std	circularityOV_fitc_25q	circularity_brightfield_25q	circularity_fitc_25q	circularityOV_fitc	circularity_fitc_std	circularityOV_brightfield_median	-	-	-	0.733333
Naive Bayes	circularity_brightfield_25q	circularity_fitc_25q	mean_intensity_bgsub_pe_25q	circularityOV_fitc	diameter_brightfield_25q	circularityOV_brightfield_median	-	-	-	-	0.733333
Naive Bayes	circularityOV_brightfield_std	circularityOV_fitc_25q	circularity_brightfield_25q	circularity_fitc_25q	mean_intensity_bgsub_pe_25q	perimeter_fitc_75q	circularityOV_fitc	diameter_brightfield_25q	-	-	0.733333
Naive Bayes	circularityOV_brightfield_std	circularityOV_fitc_25q	circularity_brightfield_25q	circularity_fitc_25q	mean_intensity_bgsub_pe_25q	perimeter_fitc_75q	circularityOV_fitc	circularity_fitc_std	-	-	0.733333
Naive Bayes	circularityOV_fitc_25q	circularity_brightfield_25q	circularity_fitc_25q	perimeter_fitc_75q	diameter_brightfield_25q	circularityOV_brightfield_median	-	-	-	-	0.733333
Naive Bayes	circularityOV_brightfield_std	mean_intensity_bgsub_pe_25q	perimeter_fitc_75q	circularityOV_fitc	diameter_brightfield_25q	circularityOV_brightfield_median	-	-	-	-	0.733333
Naive Bayes	circularityOV_fitc_25q	circularity_brightfield_25q	circularity_fitc_25q	circularityOV_fitc	circularity_fitc_std	circularityOV_brightfield_median	-	-	-	-	0.733333
Naive Bayes	circularityOV_fitc_25q	circularity_brightfield_25q	mean_intensity_bgsub_pe_25q	perimeter_fitc_75q	circularityOV_fitc	diameter_brightfield_25q	-	-	-	-	0.733333
Naive Bayes	circularityOV_brightfield_std	circularityOV_fitc_25q	circularity_brightfield_25q	circularity_fitc_25q	mean_intensity_bgsub_pe_25q	circularityOV_fitc	diameter_brightfield_25q	circularity_fitc_std	-	-	0.733333
Naive Bayes	circularityOV_fitc_25q	circularity_brightfield_25q	circularity_fitc_25q	perimeter_fitc_75q	circularityOV_fitc	circularityOV_brightfield_median	-	-	-	-	0.733333
Naive Bayes	circularityOV_fitc_25q	circularity_brightfield_25q	circularity_fitc_25q	mean_intensity_bgsub_pe_25q	diameter_brightfield_25q	circularity_fitc_std	-	-	-	-	0.733333
Naive Bayes	circularityOV_fitc_25q	circularity_brightfield_25q	circularity_fitc_25q	mean_intensity_bgsub_pe_25q	diameter_brightfield_25q	circularityOV_brightfield_median	-	-	-	-	0.733333
Naive Bayes	circularity_brightfield_25q	circularity_fitc_25q	mean_intensity_bgsub_pe_25q	perimeter_fitc_75q	diameter_brightfield_25q	circularity_fitc_std	circularityOV_brightfield_median	-	-	-	0.733333
Naive Bayes	circularityOV_fitc_25q	circularity_brightfield_25q	circularity_fitc_25q	mean_intensity_bgsub_pe_25q	circularity_fitc_std	circularityOV_brightfield_median	-	-	-	-	0.733333
Naive Bayes	circularityOV_fitc_25q	circularity_brightfield_25q	circularity_fitc_25q	mean_intensity_bgsub_pe_25q	circularityOV_fitc	circularity_fitc_std	-	-	-	-	0.733333
Naive Bayes	circularityOV_fitc_25q	circularity_brightfield_25q	circularity_fitc_25q	perimeter_fitc_75q	circularityOV_fitc	circularity_fitc_std	-	-	-	-	0.733333
Naive Bayes	circularity_brightfield_25q	circularity_fitc_25q	mean_intensity_bgsub_pe_25q	perimeter_fitc_75q	circularityOV_fitc	diameter_brightfield_25q	circularityOV_brightfield_median	-	-	-	0.733333
Naive Bayes	circularity_fitc_25q	mean_intensity_bgsub_pe_25q	perimeter_fitc_75q	circularityOV_fitc	diameter_brightfield_25q	circularity_fitc_std	circularityOV_brightfield_median	-	-	-	0.733333
Naive Bayes	circularityOV_fitc_25q	circularity_brightfield_25q	mean_intensity_bgsub_pe_25q	perimeter_fitc_75q	circularityOV_fitc	circularity_fitc_std	-	-	-	-	0.733333
Naive Bayes	circularityOV_fitc_25q	mean_intensity_bgsub_pe_25q	perimeter_fitc_75q	circularityOV_fitc	circularity_fitc_std	circularityOV_brightfield_median	-	-	-	-	0.733333
Naive Bayes	circularity_brightfield_25q	circularity_fitc_25q	mean_intensity_bgsub_pe_25q	perimeter_fitc_75q	circularityOV_fitc	diameter_brightfield_25q	-	-	-	-	0.733333
Naive Bayes	circularity_brightfield_25q	circularity_fitc_25q	mean_intensity_bgsub_pe_25q	perimeter_fitc_75q	circularityOV_fitc	circularityOV_brightfield_median	-	-	-	-	0.733333
Naive Bayes	circularityOV_brightfield_std	circularity_brightfield_25q	mean_intensity_bgsub_pe_25q	circularityOV_fitc	diameter_brightfield_25q	circularity_fitc_std	-	-	-	-	0.733333
Naive Bayes	circularity_brightfield_25q	circularity_fitc_25q	mean_intensity_bgsub_pe_25q	perimeter_fitc_75q	diameter_brightfield_25q	circularityOV_brightfield_median	-	-	-	-	0.733333
Naive Bayes	circularityOV_fitc_25q	circularity_brightfield_25q	mean_intensity_bgsub_pe_25q	perimeter_fitc_75q	circularity_fitc_std	circularityOV_brightfield_median	-	-	-	-	0.733333
Naive Bayes	circularityOV_brightfield_std	circularityOV_fitc_25q	circularity_brightfield_25q	mean_intensity_bgsub_pe_25q	perimeter_fitc_75q	circularityOV_fitc	diameter_brightfield_25q	circularity_fitc_std	-	-	0.733333
Naive Bayes	circularity_brightfield_25q	circularity_fitc_25q	mean_intensity_bgsub_pe_25q	circularityOV_fitc	diameter_brightfield_25q	circularity_fitc_std	-	-	-	-	0.733333
Naive Bayes	circularityOV_brightfield_std	circularityOV_fitc_25q	circularity_brightfield_25q	mean_intensity_bgsub_pe_25q	perimeter_fitc_75q	circularityOV_fitc	diameter_brightfield_25q	circularityOV_brightfield_median	-	-	0.733333
Naive Bayes	circularityOV_fitc_25q	mean_intensity_bgsub_pe_25q	perimeter_fitc_75q	circularityOV_fitc	diameter_brightfield_25q	circularity_fitc_std	-	-	-	-	0.733333
Naive Bayes	circularityOV_fitc_25q	circularity_brightfield_25q	mean_intensity_bgsub_pe_25q	circularityOV_fitc	diameter_brightfield_25q	circularity_fitc_std	-	-	-	-	0.733333
Naive Bayes	circularityOV_brightfield_std	circularity_fitc_25q	mean_intensity_bgsub_pe_25q	perimeter_fitc_75q	diameter_brightfield_25q	circularityOV_brightfield_median	-	-	-	-	0.733333
Naive Bayes	circularityOV_brightfield_std	circularity_fitc_25q	mean_intensity_bgsub_pe_25q	perimeter_fitc_75q	diameter_brightfield_25q	circularity_fitc_std	-	-	-	-	0.733333
Naive Bayes	circularityOV_brightfield_std	circularity_fitc_25q	mean_intensity_bgsub_pe_25q	perimeter_fitc_75q	circularityOV_fitc	circularityOV_brightfield_median	-	-	-	-	0.733333
Naive Bayes	circularityOV_brightfield_std	circularity_fitc_25q	mean_intensity_bgsub_pe_25q	perimeter_fitc_75q	circularityOV_fitc	circularity_fitc_std	-	-	-	-	0.733333
Naive Bayes	circularityOV_fitc_25q	circularity_fitc_25q	mean_intensity_bgsub_pe_25q	circularityOV_fitc	circularity_fitc_std	circularityOV_brightfield_median	-	-	-	-	0.733333
Naive Bayes	circularityOV_fitc_25q	circularity_fitc_25q	perimeter_fitc_75q	circularityOV_fitc	circularity_fitc_std	circularityOV_brightfield_median	-	-	-	-	0.733333
Naive Bayes	circularityOV_brightfield_std	circularityOV_fitc_25q	circularity_brightfield_25q	circularity_fitc_25q	perimeter_fitc_75q	circularityOV_fitc	circularity_fitc_std	circularityOV_brightfield_median	-	-	0.733333
Naive Bayes	circularityOV_brightfield_std	circularityOV_fitc_25q	circularity_brightfield_25q	perimeter_fitc_75q	circularityOV_fitc	circularity_fitc_std	circularityOV_brightfield_median	-	-	-	0.733333
Naive Bayes	circularityOV_brightfield_std	circularityOV_fitc_25q	circularity_fitc_25q	perimeter_fitc_75q	circularityOV_fitc	diameter_brightfield_25q	circularityOV_brightfield_median	-	-	-	0.733333
Naive Bayes	circularityOV_brightfield_std	circularityOV_fitc_25q	mean_intensity_bgsub_pe_25q	circularityOV_fitc	diameter_brightfield_25q	circularity_fitc_std	circularityOV_brightfield_median	-	-	-	0.733333
Naive Bayes	circularityOV_brightfield_std	circularity_brightfield_25q	mean_intensity_bgsub_pe_25q	perimeter_fitc_75q	circularityOV_fitc	diameter_brightfield_25q	circularity_fitc_std	-	-	-	0.733333
Naive Bayes	circularityOV_brightfield_std	circularityOV_fitc_25q	circularity_fitc_25q	mean_intensity_bgsub_pe_25q	perimeter_fitc_75q	circularityOV_fitc	circularityOV_brightfield_median	-	-	-	0.733333
Naive Bayes	circularityOV_brightfield_std	circularity_brightfield_25q	circularity_fitc_25q	perimeter_fitc_75q	diameter_brightfield_25q	circularity_fitc_std	circularityOV_brightfield_median	-	-	-	0.733333
Naive Bayes	circularityOV_fitc_25q	circularity_brightfield_25q	circularity_fitc_25q	mean_intensity_bgsub_pe_25q	perimeter_fitc_75q	circularityOV_fitc	circularityOV_brightfield_median	-	-	-	0.733333
Naive Bayes	circularityOV_brightfield_std	circularityOV_fitc_25q	circularity_brightfield_25q	mean_intensity_bgsub_pe_25q	perimeter_fitc_75q	circularityOV_brightfield_median	-	-	-	-	0.733333
Naive Bayes	circularityOV_brightfield_std	circularity_brightfield_25q	circularity_fitc_25q	mean_intensity_bgsub_pe_25q	perimeter_fitc_75q	circularityOV_fitc	diameter_brightfield_25q	circularity_fitc_std	circularityOV_brightfield_median	-	0.733333
Naive Bayes	circularityOV_brightfield_std	circularity_fitc_25q	mean_intensity_bgsub_pe_25q	perimeter_fitc_75q	circularityOV_fitc	diameter_brightfield_25q	circularity_fitc_std	-	-	-	0.733333
Naive Bayes	circularityOV_brightfield_std	circularityOV_fitc_25q	circularity_brightfield_25q	mean_intensity_bgsub_pe_25q	perimeter_fitc_75q	circularity_fitc_std	-	-	-	-	0.733333
Naive Bayes	circularityOV_brightfield_std	circularityOV_fitc_25q	circularity_brightfield_25q	circularity_fitc_25q	diameter_brightfield_25q	circularity_fitc_std	-	-	-	-	0.733333
Naive Bayes	circularityOV_brightfield_std	circularityOV_fitc_25q	circularity_fitc_25q	mean_intensity_bgsub_pe_25q	circularityOV_fitc	circularity_fitc_std	circularityOV_brightfield_median	-	-	-	0.733333
Naive Bayes	circularityOV_brightfield_std	circularity_brightfield_25q	circularity_fitc_25q	mean_intensity_bgsub_pe_25q	perimeter_fitc_75q	circularityOV_fitc	circularityOV_brightfield_median	-	-	-	0.733333
Naive Bayes	mean_intensity_bgsub_pe_25q	perimeter_fitc_75q	circularityOV_fitc	diameter_brightfield_25q	circularity_fitc_std	-	-	-	-	-	0.733333
Naive Bayes	circularityOV_brightfield_std	circularity_brightfield_25q	mean_intensity_bgsub_pe_25q	perimeter_fitc_75q	circularityOV_fitc	diameter_brightfield_25q	circularityOV_brightfield_median	-	-	-	0.733333
Naive Bayes	circularityOV_brightfield_std	mean_intensity_bgsub_pe_25q	perimeter_fitc_75q	circularityOV_fitc	diameter_brightfield_25q	circularity_fitc_std	circularityOV_brightfield_median	-	-	-	0.733333
Naive Bayes	circularityOV_brightfield_std	circularityOV_fitc_25q	circularity_fitc_25q	mean_intensity_bgsub_pe_25q	diameter_brightfield_25q	circularity_fitc_std	circularityOV_brightfield_median	-	-	-	0.733333
Naive Bayes	circularityOV_brightfield_std	circularityOV_fitc_25q	circularity_fitc_25q	mean_intensity_bgsub_pe_25q	perimeter_fitc_75q	diameter_brightfield_25q	circularityOV_brightfield_median	-	-	-	0.733333
Naive Bayes	circularityOV_brightfield_std	circularityOV_fitc_25q	circularity_brightfield_25q	circularity_fitc_25q	circularityOV_fitc	circularityOV_brightfield_median	-	-	-	-	0.733333
Naive Bayes	circularityOV_brightfield_std	circularityOV_fitc_25q	circularity_brightfield_25q	circularity_fitc_25q	mean_intensity_bgsub_pe_25q	perimeter_fitc_75q	circularityOV_fitc	diameter_brightfield_25q	circularityOV_brightfield_median	-	0.733333
Naive Bayes	circularityOV_brightfield_std	circularityOV_fitc_25q	circularity_brightfield_25q	perimeter_fitc_75q	circularityOV_fitc	diameter_brightfield_25q	-	-	-	-	0.733333
Naive Bayes	circularityOV_fitc_25q	circularity_brightfield_25q	circularity_fitc_25q	mean_intensity_bgsub_pe_25q	perimeter_fitc_75q	circularity_fitc_std	circularityOV_brightfield_median	-	-	-	0.733333
Naive Bayes	circularityOV_brightfield_std	circularityOV_fitc_25q	circularity_brightfield_25q	circularity_fitc_25q	perimeter_fitc_75q	diameter_brightfield_25q	-	-	-	-	0.733333
Naive Bayes	circularity_fitc_25q	mean_intensity_bgsub_pe_25q	circularityOV_fitc	diameter_brightfield_25q	circularity_fitc_std	-	-	-	-	-	0.733333
Naive Bayes	circularityOV_fitc_25q	circularity_brightfield_25q	circularity_fitc_25q	mean_intensity_bgsub_pe_25q	perimeter_fitc_75q	circularityOV_fitc	diameter_brightfield_25q	circularity_fitc_std	circularityOV_brightfield_median	-	0.733333
Naive Bayes	circularityOV_brightfield_std	circularity_brightfield_25q	circularity_fitc_25q	perimeter_fitc_75q	circularityOV_fitc	circularity_fitc_std	circularityOV_brightfield_median	-	-	-	0.733333
Naive Bayes	circularityOV_brightfield_std	circularityOV_fitc_25q	circularity_brightfield_25q	perimeter_fitc_75q	circularityOV_fitc	circularityOV_brightfield_median	-	-	-	-	0.733333
Naive Bayes	circularityOV_brightfield_std	circularityOV_fitc_25q	mean_intensity_bgsub_pe_25q	perimeter_fitc_75q	circularityOV_fitc	diameter_brightfield_25q	circularity_fitc_std	-	-	-	0.733333
Naive Bayes	mean_intensity_bgsub_pe_25q	perimeter_fitc_75q	circularityOV_fitc	diameter_brightfield_25q	circularityOV_brightfield_median	-	-	-	-	-	0.733333
Naive Bayes	circularityOV_brightfield_std	circularityOV_fitc_25q	circularity_brightfield_25q	mean_intensity_bgsub_pe_25q	diameter_brightfield_25q	circularity_fitc_std	-	-	-	-	0.733333
Naive Bayes	circularityOV_brightfield_std	circularity_fitc_25q	mean_intensity_bgsub_pe_25q	perimeter_fitc_75q	circularityOV_fitc	diameter_brightfield_25q	circularityOV_brightfield_median	-	-	-	0.733333
Naive Bayes	circularityOV_brightfield_std	circularityOV_fitc_25q	circularity_brightfield_25q	perimeter_fitc_75q	circularityOV_fitc	diameter_brightfield_25q	circularityOV_brightfield_median	-	-	-	0.733333
Naive Bayes	circularityOV_brightfield_std	circularityOV_fitc_25q	circularity_fitc_25q	perimeter_fitc_75q	circularityOV_fitc	circularity_fitc_std	circularityOV_brightfield_median	-	-	-	0.733333
Naive Bayes	circularityOV_brightfield_std	circularityOV_fitc_25q	circularity_brightfield_25q	circularity_fitc_25q	perimeter_fitc_75q	circularityOV_brightfield_median	-	-	-	-	0.733333
Random_Forest	circularityOV_fitc_25q	mean_intensity_bgsub_pe_25q	perimeter_fitc_75q	circularityOV_fitc	-	-	-	-	-	-	0.733333
Random_Forest	circularityOV_fitc_25q	mean_intensity_bgsub_pe_25q	perimeter_fitc_75q	diameter_brightfield_25q	circularity_brightfield	-	-	-	-	-	0.733333
Random_Forest	circularityOV_brightfield_std	mean_intensity_bgsub_pe_25q	perimeter_fitc_75q	circularityOV_fitc	diameter_brightfield_25q	circularity_brightfield	-	-	-	-	0.733333
Random_Forest	circularityOV_fitc_25q	mean_intensity_bgsub_pe_25q	circularity_fitc_std	-	-	-	-	-	-	-	0.733333
Random_Forest	circularityOV_fitc_25q	mean_intensity_bgsub_pe_25q	perimeter_fitc_75q	-	-	-	-	-	-	-	0.733333
Random_Forest	circularityOV_brightfield_std	mean_intensity_bgsub_pe_25q	perimeter_fitc_75q	-	-	-	-	-	-	-	0.733333
Random_Forest	circularityOV_brightfield_std	mean_intensity_bgsub_pe_25q	perimeter_fitc_75q	diameter_brightfield_25q	-	-	-	-	-	-	0.733333
Decision Trees	circularityOV_fitc_25q	circularity_fitc_25q	mean_intensity_bgsub_pe_25q	circularityOV_fitc	circularity_brightfield	-	-	-	-	-	0.711111
Decision Trees	circularityOV_fitc_25q	circularity_fitc_25q	mean_intensity_bgsub_pe_25q	circularity_fitc_std	circularity_brightfield	-	-	-	-	-	0.711111
Decision Trees	circularityOV_fitc_25q	circularity_fitc_25q	mean_intensity_bgsub_pe_25q	circularityOV_fitc	diameter_brightfield_25q	-	-	-	-	-	0.711111
Decision Trees	circularityOV_fitc_25q	circularity_fitc_25q	mean_intensity_bgsub_pe_25q	diameter_brightfield_25q	circularity_fitc_std	-	-	-	-	-	0.711111
Decision Trees	circularityOV_fitc_25q	circularity_brightfield_25q	mean_intensity_bgsub_pe_25q	circularityOV_fitc	circularity_fitc_std	-	-	-	-	-	0.711111
Decision Trees	circularityOV_fitc_25q	circularity_brightfield_25q	mean_intensity_bgsub_pe_25q	circularityOV_fitc	diameter_brightfield_25q	-	-	-	-	-	0.711111
Decision Trees	circularityOV_fitc_25q	mean_intensity_bgsub_pe_25q	circularityOV_fitc	circularity_fitc_std	-	-	-	-	-	-	0.711111
Decision Trees	circularityOV_fitc_25q	circularity_fitc_25q	mean_intensity_bgsub_pe_25q	circularity_brightfield	-	-	-	-	-	-	0.711111
Decision Trees	circularity_brightfield_25q	perimeter_fitc_75q	circularityOV_fitc	diameter_brightfield_25q	circularity_brightfield	-	-	-	-	-	0.711111
Decision Trees	circularityOV_fitc_25q	circularity_fitc_25q	mean_intensity_bgsub_pe_25q	circularityOV_fitc	diameter_brightfield_25q	circularity_fitc_std	-	-	-	-	0.711111
Logistic_Regression	circularityOV_brightfield_std	circularity_brightfield_25q	mean_intensity_bgsub_pe_25q	circularityOV_fitc	diameter_brightfield_25q	-	-	-	-	-	0.711111
Logistic_Regression	circularityOV_brightfield_std	circularity_brightfield_25q	circularity_fitc_25q	mean_intensity_bgsub_pe_25q	circularity_fitc_std	-	-	-	-	-	0.711111
Logistic_Regression	circularityOV_brightfield_std	mean_intensity_bgsub_pe_25q	perimeter_fitc_75q	-	-	-	-	-	-	-	0.711111
Logistic_Regression	circularityOV_brightfield_std	mean_intensity_bgsub_pe_25q	diameter_brightfield_25q	circularity_fitc_std	-	-	-	-	-	-	0.711111
Logistic_Regression	circularityOV_brightfield_std	circularityOV_fitc_25q	mean_intensity_bgsub_pe_25q	diameter_brightfield_25q	circularity_fitc_std	-	-	-	-	-	0.711111
Logistic_Regression	circularityOV_brightfield_std	circularityOV_fitc_25q	circularity_brightfield_25q	mean_intensity_bgsub_pe_25q	perimeter_fitc_75q	diameter_brightfield_25q	circularity_fitc_std	-	-	-	0.711111
Logistic_Regression	circularityOV_brightfield_std	circularityOV_fitc_25q	mean_intensity_bgsub_pe_25q	circularityOV_fitc	circularity_brightfield	-	-	-	-	-	0.711111
Logistic_Regression	circularityOV_brightfield_std	circularity_fitc_25q	mean_intensity_bgsub_pe_25q	-	-	-	-	-	-	-	0.711111
Logistic_Regression	circularityOV_fitc_25q	circularity_fitc_25q	perimeter_fitc_75q	circularityOV_fitc	diameter_brightfield_25q	-	-	-	-	-	0.711111
Logistic_Regression	circularityOV_brightfield_std	circularityOV_fitc_25q	mean_intensity_bgsub_pe_25q	diameter_brightfield_25q	circularity_brightfield	-	-	-	-	-	0.711111
Logistic_Regression	circularityOV_brightfield_std	circularityOV_fitc_25q	mean_intensity_bgsub_pe_25q	circularity_fitc_std	circularity_brightfield	-	-	-	-	-	0.711111
Logistic_Regression	circularityOV_brightfield_std	mean_intensity_bgsub_pe_25q	perimeter_fitc_75q	circularityOV_fitc	diameter_brightfield_25q	-	-	-	-	-	0.711111
Logistic_Regression	circularityOV_brightfield_std	circularityOV_fitc_25q	mean_intensity_bgsub_pe_25q	-	-	-	-	-	-	-	0.711111
Logistic_Regression	circularityOV_brightfield_std	circularity_fitc_25q	mean_intensity_bgsub_pe_25q	perimeter_fitc_75q	circularityOV_fitc	diameter_brightfield_25q	circularity_fitc_std	-	-	-	0.711111
Logistic_Regression	circularityOV_brightfield_std	circularity_fitc_25q	mean_intensity_bgsub_pe_25q	diameter_brightfield_25q	circularity_fitc_std	-	-	-	-	-	0.711111
Logistic_Regression	circularityOV_brightfield_std	circularity_fitc_25q	mean_intensity_bgsub_pe_25q	circularity_fitc_std	circularity_brightfield	-	-	-	-	-	0.711111
Logistic_Regression	circularityOV_brightfield_std	circularityOV_fitc	diameter_brightfield_25q	-	-	-	-	-	-	-	0.711111
Logistic_Regression	circularityOV_brightfield_std	mean_intensity_bgsub_pe_25q	perimeter_fitc_75q	circularityOV_fitc	diameter_brightfield_25q	circularity_fitc_std	-	-	-	-	0.711111
Logistic_Regression	circularityOV_brightfield_std	circularity_fitc_25q	mean_intensity_bgsub_pe_25q	perimeter_fitc_75q	circularityOV_fitc	diameter_brightfield_25q	-	-	-	-	0.711111
Logistic_Regression	circularityOV_brightfield_std	circularity_brightfield_25q	circularity_fitc_25q	mean_intensity_bgsub_pe_25q	-	-	-	-	-	-	0.711111
Logistic_Regression	circularityOV_brightfield_std	circularity_fitc_25q	mean_intensity_bgsub_pe_25q	perimeter_fitc_75q	diameter_brightfield_25q	circularity_brightfield	-	-	-	-	0.711111
Logistic_Regression	circularityOV_brightfield_std	circularityOV_fitc_25q	circularity_brightfield_25q	circularity_fitc_25q	mean_intensity_bgsub_pe_25q	circularity_fitc_std	-	-	-	-	0.711111
Logistic_Regression	circularityOV_brightfield_std	circularity_brightfield_25q	circularity_fitc_25q	mean_intensity_bgsub_pe_25q	diameter_brightfield_25q	circularity_fitc_std	-	-	-	-	0.711111
Logistic_Regression	circularityOV_brightfield_std	circularityOV_fitc_25q	circularity_brightfield_25q	mean_intensity_bgsub_pe_25q	circularityOV_fitc	circularity_fitc_std	-	-	-	-	0.711111
Logistic_Regression	circularityOV_brightfield_std	perimeter_fitc_75q	circularityOV_fitc	diameter_brightfield_25q	-	-	-	-	-	-	0.711111
Logistic_Regression	circularityOV_brightfield_std	circularityOV_fitc_25q	circularity_fitc_25q	mean_intensity_bgsub_pe_25q	perimeter_fitc_75q	circularityOV_fitc	-	-	-	-	0.711111
Logistic_Regression	circularityOV_brightfield_std	mean_intensity_bgsub_pe_25q	perimeter_fitc_75q	diameter_brightfield_25q	-	-	-	-	-	-	0.711111
Logistic_Regression	circularityOV_brightfield_std	circularityOV_fitc_25q	mean_intensity_bgsub_pe_25q	circularityOV_fitc	circularity_fitc_std	circularity_brightfield	-	-	-	-	0.711111
Logistic_Regression	circularityOV_brightfield_std	circularity_brightfield_25q	circularity_fitc_25q	mean_intensity_bgsub_pe_25q	perimeter_fitc_75q	diameter_brightfield_25q	-	-	-	-	0.711111
Logistic_Regression	circularityOV_brightfield_std	circularity_brightfield_25q	circularity_fitc_25q	mean_intensity_bgsub_pe_25q	perimeter_fitc_75q	circularityOV_fitc	-	-	-	-	0.711111
Logistic_Regression	circularityOV_brightfield_std	circularity_fitc_25q	mean_intensity_bgsub_pe_25q	circularityOV_fitc	-	-	-	-	-	-	0.711111
Logistic_Regression	circularityOV_brightfield_std	circularityOV_fitc_25q	circularity_brightfield_25q	mean_intensity_bgsub_pe_25q	perimeter_fitc_75q	circularity_fitc_std	-	-	-	-	0.711111
Logistic_Regression	circularityOV_brightfield_std	circularityOV_fitc_25q	mean_intensity_bgsub_pe_25q	diameter_brightfield_25q	circularity_fitc_std	circularity_brightfield	-	-	-	-	0.711111
Logistic_Regression	circularityOV_brightfield_std	circularityOV_fitc_25q	circularity_brightfield_25q	mean_intensity_bgsub_pe_25q	perimeter_fitc_75q	diameter_brightfield_25q	-	-	-	-	0.711111
Logistic_Regression	circularityOV_brightfield_std	circularity_fitc_25q	mean_intensity_bgsub_pe_25q	circularity_brightfield	-	-	-	-	-	-	0.711111
Logistic_Regression	circularityOV_brightfield_std	circularityOV_fitc_25q	circularity_brightfield_25q	circularity_fitc_25q	mean_intensity_bgsub_pe_25q	-	-	-	-	-	0.711111
Logistic_Regression	circularityOV_fitc_25q	circularity_fitc_25q	perimeter_fitc_75q	circularityOV_fitc	diameter_brightfield_25q	circularity_brightfield	-	-	-	-	0.711111
Logistic_Regression	circularityOV_brightfield_std	circularityOV_fitc_25q	circularity_brightfield_25q	mean_intensity_bgsub_pe_25q	perimeter_fitc_75q	-	-	-	-	-	0.711111
Logistic_Regression	circularityOV_brightfield_std	circularityOV_fitc_25q	circularity_brightfield_25q	mean_intensity_bgsub_pe_25q	circularityOV_fitc	-	-	-	-	-	0.711111
Logistic_Regression	circularityOV_brightfield_std	circularityOV_fitc_25q	circularity_fitc_25q	mean_intensity_bgsub_pe_25q	diameter_brightfield_25q	-	-	-	-	-	0.711111
Logistic_Regression	circularityOV_brightfield_std	circularityOV_fitc_25q	circularity_fitc_25q	mean_intensity_bgsub_pe_25q	perimeter_fitc_75q	-	-	-	-	-	0.711111
Logistic_Regression	circularityOV_brightfield_std	circularityOV_fitc_25q	circularity_fitc_25q	mean_intensity_bgsub_pe_25q	circularity_brightfield	-	-	-	-	-	0.711111
Logistic_Regression	circularityOV_brightfield_std	circularityOV_fitc_25q	circularity_brightfield_25q	mean_intensity_bgsub_pe_25q	circularity_fitc_std	-	-	-	-	-	0.711111
Logistic_Regression	circularityOV_brightfield_std	circularityOV_fitc_25q	circularity_brightfield_25q	mean_intensity_bgsub_pe_25q	-	-	-	-	-	-	0.711111
Logistic_Regression	circularityOV_fitc_25q	circularity_brightfield_25q	circularity_fitc_25q	perimeter_fitc_75q	circularityOV_fitc	diameter_brightfield_25q	-	-	-	-	0.711111
Logistic_Regression	circularityOV_brightfield_std	circularityOV_fitc_25q	mean_intensity_bgsub_pe_25q	circularity_brightfield	-	-	-	-	-	-	0.711111
Logistic_Regression	circularityOV_brightfield_std	circularityOV_fitc_25q	mean_intensity_bgsub_pe_25q	circularityOV_fitc	-	-	-	-	-	-	0.711111
Naive Bayes	circularityOV_fitc_25q	circularity_fitc_25q	mean_intensity_bgsub_pe_25q	perimeter_fitc_75q	diameter_brightfield_25q	circularity_fitc_std	-	-	-	-	0.711111
Naive Bayes	circularityOV_fitc_25q	circularity_brightfield_25q	perimeter_fitc_75q	circularityOV_fitc	diameter_brightfield_25q	circularityOV_brightfield_median	-	-	-	-	0.711111
Naive Bayes	circularityOV_fitc_25q	circularity_brightfield_25q	mean_intensity_bgsub_pe_25q	diameter_brightfield_25q	circularity_fitc_std	circularityOV_brightfield_median	-	-	-	-	0.711111
Naive Bayes	circularity_brightfield_25q	circularityOV_brightfield_median	-	-	-	-	-	-	-	-	0.711111
Naive Bayes	circularityOV_fitc_25q	circularity_brightfield_25q	circularityOV_fitc	diameter_brightfield_25q	circularity_fitc_std	circularityOV_brightfield_median	-	-	-	-	0.711111
Naive Bayes	circularityOV_fitc_25q	circularity_brightfield_25q	mean_intensity_bgsub_pe_25q	circularityOV_fitc	-	-	-	-	-	-	0.711111
Naive Bayes	circularityOV_fitc_25q	circularity_brightfield_25q	circularity_fitc_25q	diameter_brightfield_25q	-	-	-	-	-	-	0.711111
Naive Bayes	circularity_brightfield_25q	circularity_fitc_25q	mean_intensity_bgsub_pe_25q	perimeter_fitc_75q	circularityOV_fitc	circularity_fitc_std	-	-	-	-	0.711111
Naive Bayes	circularityOV_brightfield_std	circularityOV_fitc_25q	mean_intensity_bgsub_pe_25q	perimeter_fitc_75q	circularityOV_fitc	diameter_brightfield_25q	circularityOV_brightfield_median	-	-	-	0.711111
Naive Bayes	perimeter_fitc_75q	circularityOV_fitc	-	-	-	-	-	-	-	-	0.711111
Naive Bayes	circularityOV_fitc_25q	circularity_fitc_25q	mean_intensity_bgsub_pe_25q	circularityOV_fitc	diameter_brightfield_25q	circularity_fitc_std	circularityOV_brightfield_median	-	-	-	0.711111
Naive Bayes	circularityOV_fitc_25q	mean_intensity_bgsub_pe_25q	perimeter_fitc_75q	diameter_brightfield_25q	circularity_fitc_std	circularityOV_brightfield_median	-	-	-	-	0.711111
Naive Bayes	circularityOV_fitc_25q	circularity_fitc_25q	mean_intensity_bgsub_pe_25q	perimeter_fitc_75q	circularityOV_fitc	diameter_brightfield_25q	circularityOV_brightfield_median	-	-	-	0.711111
Naive Bayes	circularityOV_brightfield_std	mean_intensity_bgsub_pe_25q	circularityOV_fitc	circularity_fitc_std	-	-	-	-	-	-	0.711111
Naive Bayes	circularityOV_fitc_25q	mean_intensity_bgsub_pe_25q	perimeter_fitc_75q	circularityOV_fitc	diameter_brightfield_25q	circularityOV_brightfield_median	-	-	-	-	0.711111
Naive Bayes	circularityOV_fitc_25q	circularity_fitc_25q	perimeter_fitc_75q	circularityOV_fitc	diameter_brightfield_25q	circularityOV_brightfield_median	-	-	-	-	0.711111
Naive Bayes	circularityOV_brightfield_std	circularityOV_fitc_25q	mean_intensity_bgsub_pe_25q	perimeter_fitc_75q	circularityOV_fitc	circularity_fitc_std	circularityOV_brightfield_median	-	-	-	0.711111
Naive Bayes	circularityOV_fitc_25q	circularity_fitc_25q	perimeter_fitc_75q	diameter_brightfield_25q	circularity_fitc_std	circularityOV_brightfield_median	-	-	-	-	0.711111
Naive Bayes	circularityOV_brightfield_std	circularity_brightfield_25q	mean_intensity_bgsub_pe_25q	circularityOV_fitc	diameter_brightfield_25q	circularity_fitc_std	circularityOV_brightfield_median	-	-	-	0.711111
Naive Bayes	circularityOV_fitc_25q	circularity_brightfield_25q	circularity_fitc_25q	perimeter_fitc_75q	-	-	-	-	-	-	0.711111
Naive Bayes	circularityOV_brightfield_std	circularityOV_fitc_25q	perimeter_fitc_75q	circularityOV_fitc	diameter_brightfield_25q	circularity_fitc_std	circularityOV_brightfield_median	-	-	-	0.711111
Naive Bayes	circularityOV_brightfield_std	perimeter_fitc_75q	circularityOV_fitc	circularityOV_brightfield_median	-	-	-	-	-	-	0.711111
Naive Bayes	circularityOV_fitc_25q	mean_intensity_bgsub_pe_25q	circularityOV_fitc	circularityOV_brightfield_median	-	-	-	-	-	-	0.711111
Naive Bayes	circularityOV_brightfield_std	circularity_brightfield_25q	circularity_fitc_25q	mean_intensity_bgsub_pe_25q	diameter_brightfield_25q	circularity_fitc_std	circularityOV_brightfield_median	-	-	-	0.711111
Naive Bayes	circularityOV_fitc_25q	mean_intensity_bgsub_pe_25q	circularityOV_fitc	circularity_fitc_std	-	-	-	-	-	-	0.711111
Naive Bayes	circularityOV_brightfield_std	circularityOV_fitc	-	-	-	-	-	-	-	-	0.711111
Naive Bayes	circularityOV_brightfield_std	diameter_brightfield_25q	-	-	-	-	-	-	-	-	0.711111
Naive Bayes	circularityOV_brightfield_std	circularity_fitc_std	-	-	-	-	-	-	-	-	0.711111
Naive Bayes	circularityOV_fitc_25q	mean_intensity_bgsub_pe_25q	perimeter_fitc_75q	circularityOV_fitc	-	-	-	-	-	-	0.711111
Naive Bayes	mean_intensity_bgsub_pe_25q	-	-	-	-	-	-	-	-	-	0.711111
Naive Bayes	circularity_brightfield_25q	circularity_fitc_25q	mean_intensity_bgsub_pe_25q	circularity_fitc_std	-	-	-	-	-	-	0.711111
Naive Bayes	circularity_brightfield_25q	circularity_fitc_25q	mean_intensity_bgsub_pe_25q	circularityOV_fitc	-	-	-	-	-	-	0.711111
Naive Bayes	circularityOV_fitc_25q	circularity_brightfield_25q	circularity_fitc_25q	perimeter_fitc_75q	circularityOV_fitc	diameter_brightfield_25q	-	-	-	-	0.711111
Naive Bayes	circularityOV_brightfield_std	circularity_brightfield_25q	circularity_fitc_25q	perimeter_fitc_75q	circularityOV_fitc	diameter_brightfield_25q	circularityOV_brightfield_median	-	-	-	0.711111
Naive Bayes	circularityOV_fitc_25q	perimeter_fitc_75q	circularityOV_fitc	diameter_brightfield_25q	-	-	-	-	-	-	0.711111
Naive Bayes	circularityOV_fitc_25q	circularity_fitc_25q	diameter_brightfield_25q	circularityOV_brightfield_median	-	-	-	-	-	-	0.711111
Naive Bayes	circularityOV_fitc_25q	circularity_brightfield_25q	circularity_fitc_25q	diameter_brightfield_25q	circularity_fitc_std	circularityOV_brightfield_median	-	-	-	-	0.711111
Naive Bayes	circularityOV_fitc_25q	circularity_brightfield_25q	diameter_brightfield_25q	circularityOV_brightfield_median	-	-	-	-	-	-	0.711111
Naive Bayes	circularity_brightfield_25q	circularity_fitc_std	-	-	-	-	-	-	-	-	0.711111
Naive Bayes	circularityOV_fitc_25q	circularity_brightfield_25q	mean_intensity_bgsub_pe_25q	circularityOV_fitc	circularity_fitc_std	circularityOV_brightfield_median	-	-	-	-	0.711111
Naive Bayes	circularityOV_fitc_25q	circularity_brightfield_25q	circularity_fitc_25q	circularityOV_fitc	diameter_brightfield_25q	circularityOV_brightfield_median	-	-	-	-	0.711111
Naive Bayes	circularityOV_fitc_25q	circularity_fitc_25q	perimeter_fitc_75q	circularityOV_fitc	diameter_brightfield_25q	circularity_fitc_std	circularityOV_brightfield_median	-	-	-	0.711111
Naive Bayes	circularityOV_fitc_25q	mean_intensity_bgsub_pe_25q	perimeter_fitc_75q	circularityOV_fitc	diameter_brightfield_25q	circularity_fitc_std	circularityOV_brightfield_median	-	-	-	0.711111
Naive Bayes	circularityOV_brightfield_std	circularity_brightfield_25q	circularity_fitc_25q	mean_intensity_bgsub_pe_25q	circularityOV_fitc	diameter_brightfield_25q	circularity_fitc_std	-	-	-	0.711111
Naive Bayes	circularityOV_fitc_25q	perimeter_fitc_75q	-	-	-	-	-	-	-	-	0.711111
Naive Bayes	circularityOV_fitc_25q	circularity_brightfield_25q	circularity_fitc_25q	perimeter_fitc_75q	circularity_fitc_std	circularityOV_brightfield_median	-	-	-	-	0.711111
Naive Bayes	circularityOV_fitc_25q	circularity_fitc_25q	perimeter_fitc_75q	circularityOV_brightfield_median	-	-	-	-	-	-	0.711111
Naive Bayes	circularityOV_fitc_25q	circularity_fitc_25q	perimeter_fitc_75q	circularity_fitc_std	-	-	-	-	-	-	0.711111
Naive Bayes	circularityOV_fitc	circularity_fitc_std	-	-	-	-	-	-	-	-	0.711111
Naive Bayes	circularity_fitc_25q	circularityOV_fitc	circularity_fitc_std	-	-	-	-	-	-	-	0.711111
Naive Bayes	circularityOV_brightfield_std	circularityOV_fitc_25q	circularity_fitc_25q	mean_intensity_bgsub_pe_25q	perimeter_fitc_75q	diameter_brightfield_25q	circularity_fitc_std	-	-	-	0.711111
Naive Bayes	circularity_fitc_25q	perimeter_fitc_75q	circularity_fitc_std	-	-	-	-	-	-	-	0.711111
Naive Bayes	circularityOV_brightfield_std	circularityOV_fitc_25q	circularity_brightfield_25q	circularity_fitc_25q	perimeter_fitc_75q	circularityOV_fitc	diameter_brightfield_25q	-	-	-	0.711111
Naive Bayes	circularity_fitc_25q	perimeter_fitc_75q	circularityOV_fitc	-	-	-	-	-	-	-	0.711111
Naive Bayes	circularity_fitc_25q	mean_intensity_bgsub_pe_25q	perimeter_fitc_75q	-	-	-	-	-	-	-	0.711111
Naive Bayes	circularityOV_brightfield_std	circularityOV_fitc	circularityOV_brightfield_median	-	-	-	-	-	-	-	0.711111
Naive Bayes	circularity_fitc_25q	circularityOV_fitc	circularityOV_brightfield_median	-	-	-	-	-	-	-	0.711111
Naive Bayes	circularity_brightfield_25q	diameter_brightfield_25q	circularity_fitc_std	-	-	-	-	-	-	-	0.711111
Naive Bayes	circularityOV_brightfield_std	circularityOV_fitc_25q	circularity_brightfield_25q	circularity_fitc_25q	mean_intensity_bgsub_pe_25q	circularity_fitc_std	circularityOV_brightfield_median	-	-	-	0.711111
Naive Bayes	circularityOV_brightfield_std	mean_intensity_bgsub_pe_25q	circularityOV_fitc	-	-	-	-	-	-	-	0.711111
Naive Bayes	mean_intensity_bgsub_pe_25q	circularityOV_fitc	circularity_fitc_std	-	-	-	-	-	-	-	0.711111
Naive Bayes	mean_intensity_bgsub_pe_25q	perimeter_fitc_75q	circularityOV_brightfield_median	-	-	-	-	-	-	-	0.711111
Naive Bayes	mean_intensity_bgsub_pe_25q	perimeter_fitc_75q	circularity_fitc_std	-	-	-	-	-	-	-	0.711111
Naive Bayes	circularityOV_fitc_25q	circularity_brightfield_25q	circularity_fitc_25q	perimeter_fitc_75q	circularityOV_fitc	circularity_fitc_std	circularityOV_brightfield_median	-	-	-	0.711111
Naive Bayes	circularityOV_brightfield_std	circularity_fitc_std	circularityOV_brightfield_median	-	-	-	-	-	-	-	0.711111
Naive Bayes	circularityOV_fitc_25q	circularityOV_fitc	circularityOV_brightfield_median	-	-	-	-	-	-	-	0.711111
Naive Bayes	circularityOV_fitc_25q	circularity_brightfield_25q	circularity_fitc_25q	mean_intensity_bgsub_pe_25q	perimeter_fitc_75q	diameter_brightfield_25q	circularityOV_brightfield_median	-	-	-	0.711111
Naive Bayes	circularityOV_brightfield_std	circularityOV_fitc_25q	circularity_brightfield_25q	mean_intensity_bgsub_pe_25q	circularityOV_fitc	circularity_fitc_std	circularityOV_brightfield_median	-	-	-	0.711111
Naive Bayes	circularityOV_fitc_25q	circularity_fitc_25q	circularityOV_fitc	-	-	-	-	-	-	-	0.711111
Naive Bayes	circularityOV_brightfield_std	circularityOV_fitc_25q	circularity_brightfield_25q	mean_intensity_bgsub_pe_25q	circularityOV_fitc	diameter_brightfield_25q	circularityOV_brightfield_median	-	-	-	0.711111
Naive Bayes	circularityOV_fitc_25q	circularity_fitc_25q	circularity_fitc_std	-	-	-	-	-	-	-	0.711111
Naive Bayes	circularityOV_fitc_25q	perimeter_fitc_75q	circularity_fitc_std	-	-	-	-	-	-	-	0.711111
Naive Bayes	circularityOV_fitc_25q	perimeter_fitc_75q	circularityOV_fitc	-	-	-	-	-	-	-	0.711111
Naive Bayes	circularityOV_brightfield_std	circularityOV_fitc_25q	circularity_brightfield_25q	mean_intensity_bgsub_pe_25q	diameter_brightfield_25q	circularity_fitc_std	circularityOV_brightfield_median	-	-	-	0.711111
Naive Bayes	circularityOV_brightfield_std	circularityOV_fitc_25q	circularity_brightfield_25q	circularity_fitc_25q	perimeter_fitc_75q	circularity_fitc_std	circularityOV_brightfield_median	-	-	-	0.711111
Naive Bayes	circularity_brightfield_25q	perimeter_fitc_75q	diameter_brightfield_25q	-	-	-	-	-	-	-	0.711111
Naive Bayes	circularityOV_brightfield_std	circularityOV_fitc_25q	circularity_brightfield_25q	circularity_fitc_25q	circularityOV_fitc	diameter_brightfield_25q	circularity_fitc_std	-	-	-	0.711111
Naive Bayes	circularity_brightfield_25q	circularity_fitc_25q	circularity_fitc_std	-	-	-	-	-	-	-	0.711111
Naive Bayes	circularityOV_fitc_25q	circularity_brightfield_25q	mean_intensity_bgsub_pe_25q	-	-	-	-	-	-	-	0.711111
Naive Bayes	circularity_brightfield_25q	circularity_fitc_25q	circularityOV_fitc	-	-	-	-	-	-	-	0.711111
Naive Bayes	circularityOV_fitc_25q	circularity_brightfield_25q	circularityOV_fitc	-	-	-	-	-	-	-	0.711111
Naive Bayes	circularityOV_brightfield_std	circularity_brightfield_25q	circularity_fitc_25q	circularityOV_fitc	-	-	-	-	-	-	0.711111
Naive Bayes	circularity_brightfield_25q	circularity_fitc_25q	perimeter_fitc_75q	circularityOV_fitc	diameter_brightfield_25q	circularityOV_brightfield_median	-	-	-	-	0.711111
Naive Bayes	circularityOV_brightfield_std	circularityOV_fitc_25q	diameter_brightfield_25q	circularityOV_brightfield_median	-	-	-	-	-	-	0.711111
Naive Bayes	circularityOV_brightfield_std	circularityOV_fitc_25q	diameter_brightfield_25q	-	-	-	-	-	-	-	0.711111
Naive Bayes	circularityOV_brightfield_std	circularity_brightfield_25q	circularity_fitc_25q	-	-	-	-	-	-	-	0.711111
Naive Bayes	circularityOV_brightfield_std	circularity_fitc_25q	perimeter_fitc_75q	circularityOV_fitc	diameter_brightfield_25q	circularity_fitc_std	circularityOV_brightfield_median	-	-	-	0.711111
Naive Bayes	circularityOV_brightfield_std	circularity_brightfield_25q	circularityOV_fitc	-	-	-	-	-	-	-	0.711111
Naive Bayes	circularityOV_fitc_25q	circularity_brightfield_25q	mean_intensity_bgsub_pe_25q	circularityOV_fitc	diameter_brightfield_25q	circularity_fitc_std	circularityOV_brightfield_median	-	-	-	0.711111
Naive Bayes	circularity_brightfield_25q	circularity_fitc_25q	mean_intensity_bgsub_pe_25q	perimeter_fitc_75q	circularity_fitc_std	circularityOV_brightfield_median	-	-	-	-	0.711111
Naive Bayes	circularityOV_brightfield_std	circularity_fitc_25q	mean_intensity_bgsub_pe_25q	perimeter_fitc_75q	diameter_brightfield_25q	circularity_fitc_std	circularityOV_brightfield_median	-	-	-	0.711111
Naive Bayes	circularityOV_brightfield_std	circularity_fitc_25q	mean_intensity_bgsub_pe_25q	circularityOV_fitc	diameter_brightfield_25q	circularity_fitc_std	circularityOV_brightfield_median	-	-	-	0.711111
Naive Bayes	circularityOV_brightfield_std	circularity_brightfield_25q	perimeter_fitc_75q	circularityOV_fitc	-	-	-	-	-	-	0.711111
Naive Bayes	circularityOV_brightfield_std	circularity_brightfield_25q	mean_intensity_bgsub_pe_25q	circularityOV_brightfield_median	-	-	-	-	-	-	0.711111
Naive Bayes	circularityOV_fitc_25q	circularity_fitc_25q	mean_intensity_bgsub_pe_25q	perimeter_fitc_75q	circularityOV_fitc	diameter_brightfield_25q	circularity_fitc_std	-	-	-	0.711111
Naive Bayes	circularityOV_brightfield_std	circularityOV_fitc_25q	circularity_fitc_25q	perimeter_fitc_75q	diameter_brightfield_25q	circularity_fitc_std	circularityOV_brightfield_median	-	-	-	0.711111
Naive Bayes	circularityOV_fitc_25q	circularity_brightfield_25q	circularity_fitc_25q	mean_intensity_bgsub_pe_25q	circularityOV_fitc	diameter_brightfield_25q	circularity_fitc_std	-	-	-	0.711111
Naive Bayes	circularityOV_fitc_25q	circularity_brightfield_25q	perimeter_fitc_75q	circularityOV_fitc	diameter_brightfield_25q	circularity_fitc_std	circularityOV_brightfield_median	-	-	-	0.711111
Naive Bayes	circularity_brightfield_25q	circularity_fitc_25q	mean_intensity_bgsub_pe_25q	diameter_brightfield_25q	circularity_fitc_std	circularityOV_brightfield_median	-	-	-	-	0.711111
Naive Bayes	circularityOV_fitc_25q	circularity_brightfield_25q	mean_intensity_bgsub_pe_25q	perimeter_fitc_75q	circularityOV_fitc	circularity_fitc_std	circularityOV_brightfield_median	-	-	-	0.711111
Naive Bayes	circularityOV_brightfield_std	circularity_fitc_25q	perimeter_fitc_75q	-	-	-	-	-	-	-	0.711111
Naive Bayes	circularity_fitc_25q	mean_intensity_bgsub_pe_25q	perimeter_fitc_75q	circularityOV_fitc	circularity_fitc_std	circularityOV_brightfield_median	-	-	-	-	0.711111
Naive Bayes	circularityOV_brightfield_std	circularityOV_fitc_25q	circularity_brightfield_25q	circularityOV_fitc	-	-	-	-	-	-	0.711111
Naive Bayes	circularityOV_fitc_25q	circularity_brightfield_25q	circularity_fitc_25q	mean_intensity_bgsub_pe_25q	perimeter_fitc_75q	circularityOV_fitc	diameter_brightfield_25q	-	-	-	0.711111
Naive Bayes	circularityOV_brightfield_std	circularityOV_fitc_25q	circularity_brightfield_25q	circularity_fitc_25q	-	-	-	-	-	-	0.711111
Naive Bayes	circularityOV_fitc	diameter_brightfield_25q	circularity_fitc_std	-	-	-	-	-	-	-	0.711111
Naive Bayes	circularity_brightfield_25q	circularity_fitc_25q	circularityOV_fitc	diameter_brightfield_25q	circularity_fitc_std	circularityOV_brightfield_median	-	-	-	-	0.711111
Naive Bayes	circularity_brightfield_25q	mean_intensity_bgsub_pe_25q	perimeter_fitc_75q	circularityOV_fitc	circularity_fitc_std	circularityOV_brightfield_median	-	-	-	-	0.711111
Naive Bayes	circularity_fitc_25q	mean_intensity_bgsub_pe_25q	perimeter_fitc_75q	circularityOV_fitc	diameter_brightfield_25q	circularityOV_brightfield_median	-	-	-	-	0.711111
Naive Bayes	circularityOV_brightfield_std	circularityOV_fitc_25q	circularity_fitc_25q	circularityOV_brightfield_median	-	-	-	-	-	-	0.711111
Naive Bayes	circularityOV_brightfield_std	circularityOV_fitc_25q	circularity_fitc_25q	circularity_fitc_std	-	-	-	-	-	-	0.711111
Naive Bayes	circularity_brightfield_25q	perimeter_fitc_75q	circularityOV_fitc	diameter_brightfield_25q	circularity_fitc_std	circularityOV_brightfield_median	-	-	-	-	0.711111
Naive Bayes	circularity_fitc_25q	mean_intensity_bgsub_pe_25q	perimeter_fitc_75q	diameter_brightfield_25q	circularityOV_brightfield_median	-	-	-	-	-	0.711111
Naive Bayes	circularityOV_fitc_25q	circularity_brightfield_25q	circularity_fitc_25q	perimeter_fitc_75q	diameter_brightfield_25q	-	-	-	-	-	0.711111
Naive Bayes	circularityOV_brightfield_std	circularityOV_fitc_25q	circularity_fitc_25q	mean_intensity_bgsub_pe_25q	diameter_brightfield_25q	circularityOV_brightfield_median	-	-	-	-	0.711111
Naive Bayes	circularityOV_fitc_25q	circularity_brightfield_25q	circularity_fitc_25q	circularityOV_fitc	diameter_brightfield_25q	-	-	-	-	-	0.711111
Naive Bayes	circularityOV_fitc_25q	circularity_brightfield_25q	circularity_fitc_25q	circularityOV_fitc	circularity_fitc_std	-	-	-	-	-	0.711111
Naive Bayes	circularityOV_brightfield_std	circularityOV_fitc	diameter_brightfield_25q	circularity_fitc_std	circularityOV_brightfield_median	-	-	-	-	-	0.711111
Naive Bayes	circularityOV_fitc_25q	circularity_brightfield_25q	circularity_fitc_25q	mean_intensity_bgsub_pe_25q	circularityOV_fitc	-	-	-	-	-	0.711111
Naive Bayes	circularityOV_fitc_25q	circularity_brightfield_25q	circularity_fitc_25q	perimeter_fitc_75q	circularityOV_fitc	-	-	-	-	-	0.711111
Naive Bayes	circularityOV_brightfield_std	circularityOV_fitc_25q	circularity_fitc_25q	perimeter_fitc_75q	circularityOV_fitc	diameter_brightfield_25q	-	-	-	-	0.711111
Naive Bayes	circularityOV_brightfield_std	circularityOV_fitc_25q	circularity_fitc_25q	mean_intensity_bgsub_pe_25q	circularity_fitc_std	circularityOV_brightfield_median	-	-	-	-	0.711111
Naive Bayes	circularityOV_fitc_25q	circularity_brightfield_25q	mean_intensity_bgsub_pe_25q	perimeter_fitc_75q	circularityOV_fitc	-	-	-	-	-	0.711111
Naive Bayes	circularityOV_fitc_25q	circularity_brightfield_25q	perimeter_fitc_75q	circularityOV_fitc	diameter_brightfield_25q	-	-	-	-	-	0.711111
Naive Bayes	circularityOV_fitc_25q	circularity_brightfield_25q	perimeter_fitc_75q	circularityOV_fitc	circularityOV_brightfield_median	-	-	-	-	-	0.711111
Naive Bayes	circularityOV_brightfield_std	circularityOV_fitc_25q	circularity_brightfield_25q	perimeter_fitc_75q	diameter_brightfield_25q	circularity_fitc_std	-	-	-	-	0.711111
Naive Bayes	circularityOV_fitc_25q	circularity_brightfield_25q	circularityOV_fitc	diameter_brightfield_25q	circularity_fitc_std	-	-	-	-	-	0.711111
Naive Bayes	circularityOV_brightfield_std	circularityOV_fitc_25q	circularity_brightfield_25q	perimeter_fitc_75q	circularity_fitc_std	circularityOV_brightfield_median	-	-	-	-	0.711111
Naive Bayes	circularityOV_fitc_25q	circularity_brightfield_25q	mean_intensity_bgsub_pe_25q	diameter_brightfield_25q	circularityOV_brightfield_median	-	-	-	-	-	0.711111
Naive Bayes	circularityOV_fitc_25q	circularity_brightfield_25q	circularity_fitc_25q	mean_intensity_bgsub_pe_25q	perimeter_fitc_75q	circularityOV_fitc	diameter_brightfield_25q	circularity_fitc_std	-	-	0.711111
Naive Bayes	circularityOV_brightfield_std	circularityOV_fitc_25q	circularity_brightfield_25q	circularityOV_fitc	circularity_fitc_std	circularityOV_brightfield_median	-	-	-	-	0.711111
Naive Bayes	circularityOV_brightfield_std	circularity_brightfield_25q	circularity_fitc_25q	mean_intensity_bgsub_pe_25q	circularityOV_fitc	diameter_brightfield_25q	circularity_fitc_std	circularityOV_brightfield_median	-	-	0.711111
Naive Bayes	circularityOV_brightfield_std	circularityOV_fitc_25q	mean_intensity_bgsub_pe_25q	circularityOV_fitc	diameter_brightfield_25q	circularityOV_brightfield_median	-	-	-	-	0.711111
Naive Bayes	circularityOV_brightfield_std	circularityOV_fitc_25q	mean_intensity_bgsub_pe_25q	circularityOV_fitc	diameter_brightfield_25q	circularity_fitc_std	-	-	-	-	0.711111
Naive Bayes	circularityOV_brightfield_std	circularity_fitc_25q	mean_intensity_bgsub_pe_25q	perimeter_fitc_75q	circularity_fitc_std	-	-	-	-	-	0.711111
Naive Bayes	circularity_brightfield_25q	circularity_fitc_25q	mean_intensity_bgsub_pe_25q	circularityOV_brightfield_median	-	-	-	-	-	-	0.711111
Naive Bayes	circularityOV_brightfield_std	circularity_fitc_25q	mean_intensity_bgsub_pe_25q	circularityOV_fitc	diameter_brightfield_25q	-	-	-	-	-	0.711111
Naive Bayes	circularityOV_brightfield_std	circularity_brightfield_25q	circularityOV_fitc	diameter_brightfield_25q	circularity_fitc_std	-	-	-	-	-	0.711111
Naive Bayes	circularityOV_brightfield_std	circularityOV_fitc_25q	perimeter_fitc_75q	circularityOV_fitc	diameter_brightfield_25q	circularity_fitc_std	-	-	-	-	0.711111
Naive Bayes	circularityOV_brightfield_std	circularityOV_fitc_25q	circularity_fitc_25q	mean_intensity_bgsub_pe_25q	perimeter_fitc_75q	circularityOV_fitc	circularity_fitc_std	circularityOV_brightfield_median	-	-	0.711111
Naive Bayes	circularityOV_brightfield_std	circularity_brightfield_25q	mean_intensity_bgsub_pe_25q	circularityOV_fitc	circularityOV_brightfield_median	-	-	-	-	-	0.711111
Naive Bayes	circularityOV_brightfield_std	circularityOV_fitc_25q	mean_intensity_bgsub_pe_25q	diameter_brightfield_25q	circularity_fitc_std	circularityOV_brightfield_median	-	-	-	-	0.711111
Naive Bayes	circularityOV_brightfield_std	circularity_brightfield_25q	mean_intensity_bgsub_pe_25q	diameter_brightfield_25q	circularityOV_brightfield_median	-	-	-	-	-	0.711111
Naive Bayes	circularityOV_brightfield_std	circularity_brightfield_25q	perimeter_fitc_75q	circularityOV_fitc	diameter_brightfield_25q	-	-	-	-	-	0.711111
Naive Bayes	circularityOV_brightfield_std	circularityOV_fitc_25q	mean_intensity_bgsub_pe_25q	perimeter_fitc_75q	diameter_brightfield_25q	circularityOV_brightfield_median	-	-	-	-	0.711111
Naive Bayes	circularityOV_brightfield_std	circularity_brightfield_25q	circularity_fitc_25q	mean_intensity_bgsub_pe_25q	perimeter_fitc_75q	circularityOV_fitc	circularity_fitc_std	circularityOV_brightfield_median	-	-	0.711111
Naive Bayes	circularityOV_brightfield_std	mean_intensity_bgsub_pe_25q	perimeter_fitc_75q	circularityOV_fitc	circularityOV_brightfield_median	-	-	-	-	-	0.711111
Naive Bayes	circularityOV_brightfield_std	circularity_brightfield_25q	circularity_fitc_25q	mean_intensity_bgsub_pe_25q	perimeter_fitc_75q	diameter_brightfield_25q	circularity_fitc_std	circularityOV_brightfield_median	-	-	0.711111
Naive Bayes	circularityOV_brightfield_std	circularityOV_fitc_25q	mean_intensity_bgsub_pe_25q	perimeter_fitc_75q	circularityOV_fitc	circularity_fitc_std	-	-	-	-	0.711111
Naive Bayes	circularityOV_brightfield_std	circularityOV_fitc_25q	mean_intensity_bgsub_pe_25q	perimeter_fitc_75q	circularityOV_fitc	diameter_brightfield_25q	-	-	-	-	0.711111
Naive Bayes	circularityOV_brightfield_std	circularity_fitc_25q	perimeter_fitc_75q	circularityOV_fitc	circularityOV_brightfield_median	-	-	-	-	-	0.711111
Naive Bayes	circularityOV_brightfield_std	circularity_fitc_25q	perimeter_fitc_75q	diameter_brightfield_25q	circularity_fitc_std	-	-	-	-	-	0.711111
Naive Bayes	circularityOV_brightfield_std	circularity_fitc_25q	circularityOV_fitc	diameter_brightfield_25q	circularity_fitc_std	-	-	-	-	-	0.711111
Naive Bayes	circularity_brightfield_25q	circularity_fitc_25q	mean_intensity_bgsub_pe_25q	circularity_fitc_std	circularityOV_brightfield_median	-	-	-	-	-	0.711111
Naive Bayes	circularityOV_brightfield_std	circularityOV_fitc_25q	circularity_brightfield_25q	circularity_fitc_25q	mean_intensity_bgsub_pe_25q	perimeter_fitc_75q	circularityOV_fitc	circularity_fitc_std	circularityOV_brightfield_median	-	0.711111
Naive Bayes	circularity_brightfield_25q	circularity_fitc_25q	circularityOV_fitc	diameter_brightfield_25q	circularity_fitc_std	-	-	-	-	-	0.711111
Naive Bayes	circularity_brightfield_25q	circularity_fitc_25q	circularityOV_fitc	circularity_fitc_std	circularityOV_brightfield_median	-	-	-	-	-	0.711111
Naive Bayes	circularity_brightfield_25q	circularity_fitc_25q	mean_intensity_bgsub_pe_25q	diameter_brightfield_25q	circularityOV_brightfield_median	-	-	-	-	-	0.711111
Naive Bayes	circularity_brightfield_25q	circularity_fitc_25q	mean_intensity_bgsub_pe_25q	perimeter_fitc_75q	circularity_fitc_std	-	-	-	-	-	0.711111
Naive Bayes	perimeter_fitc_75q	circularityOV_fitc	diameter_brightfield_25q	circularity_fitc_std	circularityOV_brightfield_median	-	-	-	-	-	0.711111
Naive Bayes	mean_intensity_bgsub_pe_25q	circularityOV_fitc	diameter_brightfield_25q	circularity_fitc_std	circularityOV_brightfield_median	-	-	-	-	-	0.711111
Naive Bayes	mean_intensity_bgsub_pe_25q	perimeter_fitc_75q	circularityOV_fitc	circularity_fitc_std	circularityOV_brightfield_median	-	-	-	-	-	0.711111
Naive Bayes	circularityOV_brightfield_std	circularityOV_fitc_25q	circularity_brightfield_25q	circularity_fitc_25q	mean_intensity_bgsub_pe_25q	circularityOV_fitc	diameter_brightfield_25q	circularity_fitc_std	circularityOV_brightfield_median	-	0.711111
Naive Bayes	circularityOV_brightfield_std	circularityOV_fitc_25q	circularity_fitc_25q	mean_intensity_bgsub_pe_25q	perimeter_fitc_75q	circularityOV_fitc	diameter_brightfield_25q	circularity_fitc_std	circularityOV_brightfield_median	-	0.711111
Naive Bayes	circularity_brightfield_25q	perimeter_fitc_75q	diameter_brightfield_25q	circularity_fitc_std	circularityOV_brightfield_median	-	-	-	-	-	0.711111
Naive Bayes	circularity_brightfield_25q	mean_intensity_bgsub_pe_25q	circularityOV_fitc	circularity_fitc_std	circularityOV_brightfield_median	-	-	-	-	-	0.711111
Naive Bayes	circularity_fitc_25q	perimeter_fitc_75q	diameter_brightfield_25q	circularity_fitc_std	circularityOV_brightfield_median	-	-	-	-	-	0.711111
Naive Bayes	circularity_brightfield_25q	mean_intensity_bgsub_pe_25q	perimeter_fitc_75q	circularityOV_fitc	circularity_fitc_std	-	-	-	-	-	0.711111
Naive Bayes	circularity_brightfield_25q	mean_intensity_bgsub_pe_25q	perimeter_fitc_75q	diameter_brightfield_25q	circularityOV_brightfield_median	-	-	-	-	-	0.711111
Naive Bayes	circularity_brightfield_25q	mean_intensity_bgsub_pe_25q	perimeter_fitc_75q	circularity_fitc_std	circularityOV_brightfield_median	-	-	-	-	-	0.711111
Naive Bayes	circularityOV_fitc_25q	circularity_fitc_25q	mean_intensity_bgsub_pe_25q	perimeter_fitc_75q	circularityOV_fitc	diameter_brightfield_25q	circularity_fitc_std	circularityOV_brightfield_median	-	-	0.711111
Naive Bayes	circularityOV_fitc_25q	circularity_fitc_25q	perimeter_fitc_75q	circularityOV_fitc	diameter_brightfield_25q	-	-	-	-	-	0.711111
Naive Bayes	circularityOV_fitc_25q	circularity_fitc_25q	perimeter_fitc_75q	circularityOV_fitc	circularity_fitc_std	-	-	-	-	-	0.711111
Naive Bayes	circularityOV_fitc_25q	circularity_fitc_25q	perimeter_fitc_75q	circularityOV_fitc	circularityOV_brightfield_median	-	-	-	-	-	0.711111
Naive Bayes	circularityOV_fitc_25q	circularity_fitc_25q	perimeter_fitc_75q	diameter_brightfield_25q	circularity_fitc_std	-	-	-	-	-	0.711111
Naive Bayes	circularityOV_fitc_25q	circularity_fitc_25q	mean_intensity_bgsub_pe_25q	diameter_brightfield_25q	circularity_fitc_std	-	-	-	-	-	0.711111
Naive Bayes	circularityOV_fitc_25q	circularity_brightfield_25q	circularity_fitc_25q	mean_intensity_bgsub_pe_25q	perimeter_fitc_75q	diameter_brightfield_25q	circularity_fitc_std	circularityOV_brightfield_median	-	-	0.711111
Naive Bayes	circularityOV_fitc_25q	circularity_brightfield_25q	circularity_fitc_25q	mean_intensity_bgsub_pe_25q	circularityOV_fitc	diameter_brightfield_25q	circularity_fitc_std	circularityOV_brightfield_median	-	-	0.711111
Naive Bayes	circularityOV_brightfield_std	circularityOV_fitc_25q	circularity_brightfield_25q	mean_intensity_bgsub_pe_25q	circularityOV_fitc	circularity_fitc_std	-	-	-	-	0.711111
Naive Bayes	circularityOV_fitc_25q	circularity_fitc_25q	mean_intensity_bgsub_pe_25q	circularityOV_fitc	circularityOV_brightfield_median	-	-	-	-	-	0.711111
Naive Bayes	circularityOV_fitc_25q	mean_intensity_bgsub_pe_25q	perimeter_fitc_75q	circularity_fitc_std	circularityOV_brightfield_median	-	-	-	-	-	0.711111
Naive Bayes	circularityOV_fitc_25q	mean_intensity_bgsub_pe_25q	circularityOV_fitc	diameter_brightfield_25q	circularity_fitc_std	-	-	-	-	-	0.711111
Naive Bayes	circularityOV_fitc_25q	perimeter_fitc_75q	circularityOV_fitc	diameter_brightfield_25q	circularity_fitc_std	-	-	-	-	-	0.711111
Naive Bayes	circularityOV_brightfield_std	circularityOV_fitc_25q	circularity_brightfield_25q	circularity_fitc_25q	mean_intensity_bgsub_pe_25q	perimeter_fitc_75q	circularityOV_fitc	diameter_brightfield_25q	circularity_fitc_std	-	0.711111
Naive Bayes	circularityOV_fitc_25q	mean_intensity_bgsub_pe_25q	perimeter_fitc_75q	diameter_brightfield_25q	circularityOV_brightfield_median	-	-	-	-	-	0.711111
Naive Bayes	circularityOV_brightfield_std	circularityOV_fitc_25q	circularity_brightfield_25q	circularity_fitc_25q	circularity_fitc_std	circularityOV_brightfield_median	-	-	-	-	0.711111
Naive Bayes	circularityOV_fitc_25q	circularity_fitc_25q	circularityOV_fitc	diameter_brightfield_25q	circularityOV_brightfield_median	-	-	-	-	-	0.711111
Naive Bayes	circularityOV_fitc_25q	circularity_fitc_25q	circularityOV_fitc	circularity_fitc_std	circularityOV_brightfield_median	-	-	-	-	-	0.711111
Naive Bayes	circularityOV_fitc_25q	circularity_fitc_25q	diameter_brightfield_25q	circularity_fitc_std	circularityOV_brightfield_median	-	-	-	-	-	0.711111
Naive Bayes	circularityOV_fitc_25q	mean_intensity_bgsub_pe_25q	perimeter_fitc_75q	circularityOV_fitc	circularityOV_brightfield_median	-	-	-	-	-	0.711111
Naive Bayes	circularityOV_brightfield_std	circularity_brightfield_25q	mean_intensity_bgsub_pe_25q	perimeter_fitc_75q	circularityOV_fitc	-	-	-	-	-	0.711111
Naive Bayes	circularityOV_brightfield_std	circularity_fitc_25q	mean_intensity_bgsub_pe_25q	diameter_brightfield_25q	circularity_fitc_std	circularityOV_brightfield_median	-	-	-	-	0.711111
Naive Bayes	circularityOV_brightfield_std	circularityOV_fitc_25q	circularity_brightfield_25q	circularity_fitc_25q	mean_intensity_bgsub_pe_25q	circularityOV_fitc	circularity_fitc_std	circularityOV_brightfield_median	-	-	0.711111
Naive Bayes	perimeter_fitc_75q	circularityOV_fitc	diameter_brightfield_25q	circularity_fitc_std	-	-	-	-	-	-	0.711111
Naive Bayes	circularityOV_brightfield_std	circularity_fitc_25q	mean_intensity_bgsub_pe_25q	circularityOV_fitc	circularity_fitc_std	circularityOV_brightfield_median	-	-	-	-	0.711111
Naive Bayes	circularityOV_brightfield_std	circularityOV_fitc_25q	circularity_brightfield_25q	circularity_fitc_25q	mean_intensity_bgsub_pe_25q	diameter_brightfield_25q	circularity_fitc_std	circularityOV_brightfield_median	-	-	0.711111
Naive Bayes	circularityOV_brightfield_std	circularityOV_fitc_25q	circularity_brightfield_25q	circularity_fitc_25q	mean_intensity_bgsub_pe_25q	circularityOV_fitc	diameter_brightfield_25q	circularityOV_brightfield_median	-	-	0.711111
Naive Bayes	circularityOV_brightfield_std	circularity_fitc_25q	perimeter_fitc_75q	circularityOV_fitc	circularity_fitc_std	circularityOV_brightfield_median	-	-	-	-	0.711111
Naive Bayes	circularityOV_brightfield_std	circularityOV_fitc_25q	circularity_brightfield_25q	circularity_fitc_25q	mean_intensity_bgsub_pe_25q	perimeter_fitc_75q	circularity_fitc_std	circularityOV_brightfield_median	-	-	0.711111
Naive Bayes	circularity_fitc_25q	perimeter_fitc_75q	diameter_brightfield_25q	circularityOV_brightfield_median	-	-	-	-	-	-	0.711111
Naive Bayes	circularity_fitc_25q	perimeter_fitc_75q	circularity_fitc_std	circularityOV_brightfield_median	-	-	-	-	-	-	0.711111
Naive Bayes	circularityOV_brightfield_std	circularity_fitc_25q	mean_intensity_bgsub_pe_25q	circularityOV_fitc	diameter_brightfield_25q	circularityOV_brightfield_median	-	-	-	-	0.711111
Naive Bayes	circularityOV_brightfield_std	circularity_fitc_25q	mean_intensity_bgsub_pe_25q	circularityOV_fitc	diameter_brightfield_25q	circularity_fitc_std	-	-	-	-	0.711111
Naive Bayes	circularityOV_brightfield_std	circularityOV_fitc_25q	circularity_brightfield_25q	perimeter_fitc_75q	diameter_brightfield_25q	-	-	-	-	-	0.711111
Naive Bayes	circularityOV_brightfield_std	circularityOV_fitc_25q	circularity_brightfield_25q	perimeter_fitc_75q	circularityOV_brightfield_median	-	-	-	-	-	0.711111
Naive Bayes	circularityOV_brightfield_std	circularity_fitc_25q	mean_intensity_bgsub_pe_25q	perimeter_fitc_75q	circularityOV_fitc	diameter_brightfield_25q	-	-	-	-	0.711111
Naive Bayes	circularityOV_brightfield_std	circularity_brightfield_25q	circularityOV_fitc	diameter_brightfield_25q	circularity_fitc_std	circularityOV_brightfield_median	-	-	-	-	0.711111
Naive Bayes	circularityOV_brightfield_std	circularityOV_fitc_25q	circularity_brightfield_25q	perimeter_fitc_75q	circularityOV_fitc	-	-	-	-	-	0.711111
Naive Bayes	circularityOV_brightfield_std	circularityOV_fitc_25q	circularity_brightfield_25q	mean_intensity_bgsub_pe_25q	circularity_fitc_std	-	-	-	-	-	0.711111
Naive Bayes	circularityOV_brightfield_std	circularityOV_fitc_25q	circularity_brightfield_25q	circularity_fitc_25q	perimeter_fitc_75q	-	-	-	-	-	0.711111
Naive Bayes	circularityOV_brightfield_std	circularityOV_fitc_25q	circularity_brightfield_25q	circularity_fitc_25q	circularityOV_fitc	-	-	-	-	-	0.711111
Naive Bayes	circularityOV_brightfield_std	circularityOV_fitc_25q	circularity_brightfield_25q	circularity_fitc_25q	diameter_brightfield_25q	-	-	-	-	-	0.711111
Naive Bayes	circularityOV_brightfield_std	circularityOV_fitc_25q	circularity_brightfield_25q	circularity_fitc_25q	circularityOV_brightfield_median	-	-	-	-	-	0.711111
Naive Bayes	circularityOV_brightfield_std	circularityOV_fitc_25q	circularity_brightfield_25q	circularity_fitc_25q	perimeter_fitc_75q	circularityOV_fitc	diameter_brightfield_25q	circularityOV_brightfield_median	-	-	0.711111
Naive Bayes	circularity_brightfield_25q	mean_intensity_bgsub_pe_25q	perimeter_fitc_75q	diameter_brightfield_25q	-	-	-	-	-	-	0.711111
Naive Bayes	circularity_brightfield_25q	circularity_fitc_25q	mean_intensity_bgsub_pe_25q	circularityOV_fitc	diameter_brightfield_25q	circularity_fitc_std	circularityOV_brightfield_median	-	-	-	0.711111
Naive Bayes	circularity_brightfield_25q	circularity_fitc_25q	perimeter_fitc_75q	circularityOV_fitc	diameter_brightfield_25q	circularity_fitc_std	circularityOV_brightfield_median	-	-	-	0.711111
Naive Bayes	circularityOV_fitc_25q	circularity_brightfield_25q	circularity_fitc_25q	mean_intensity_bgsub_pe_25q	perimeter_fitc_75q	circularityOV_brightfield_median	-	-	-	-	0.711111
Naive Bayes	circularity_brightfield_25q	mean_intensity_bgsub_pe_25q	perimeter_fitc_75q	circularityOV_fitc	-	-	-	-	-	-	0.711111
Naive Bayes	circularity_brightfield_25q	circularity_fitc_25q	perimeter_fitc_75q	diameter_brightfield_25q	-	-	-	-	-	-	0.711111
Naive Bayes	circularity_brightfield_25q	circularity_fitc_25q	circularityOV_fitc	circularity_fitc_std	-	-	-	-	-	-	0.711111
Naive Bayes	circularity_brightfield_25q	circularity_fitc_25q	diameter_brightfield_25q	circularity_fitc_std	-	-	-	-	-	-	0.711111
Naive Bayes	circularity_brightfield_25q	circularity_fitc_25q	diameter_brightfield_25q	circularityOV_brightfield_median	-	-	-	-	-	-	0.711111
Naive Bayes	circularity_brightfield_25q	mean_intensity_bgsub_pe_25q	diameter_brightfield_25q	circularity_fitc_std	-	-	-	-	-	-	0.711111
Naive Bayes	circularity_fitc_25q	mean_intensity_bgsub_pe_25q	perimeter_fitc_75q	circularity_fitc_std	-	-	-	-	-	-	0.711111
Naive Bayes	circularity_fitc_25q	mean_intensity_bgsub_pe_25q	circularityOV_fitc	circularity_fitc_std	-	-	-	-	-	-	0.711111
Naive Bayes	circularity_fitc_25q	mean_intensity_bgsub_pe_25q	circularityOV_fitc	circularityOV_brightfield_median	-	-	-	-	-	-	0.711111
Naive Bayes	circularity_fitc_25q	mean_intensity_bgsub_pe_25q	diameter_brightfield_25q	circularity_fitc_std	-	-	-	-	-	-	0.711111
Naive Bayes	circularityOV_brightfield_std	mean_intensity_bgsub_pe_25q	circularityOV_fitc	diameter_brightfield_25q	circularity_fitc_std	circularityOV_brightfield_median	-	-	-	-	0.711111
Naive Bayes	circularity_brightfield_25q	perimeter_fitc_75q	circularityOV_fitc	diameter_brightfield_25q	-	-	-	-	-	-	0.711111
Naive Bayes	circularity_brightfield_25q	perimeter_fitc_75q	diameter_brightfield_25q	circularityOV_brightfield_median	-	-	-	-	-	-	0.711111
Naive Bayes	circularity_brightfield_25q	circularityOV_fitc	diameter_brightfield_25q	circularity_fitc_std	-	-	-	-	-	-	0.711111
Naive Bayes	circularityOV_brightfield_std	circularityOV_fitc_25q	circularity_brightfield_25q	perimeter_fitc_75q	circularityOV_fitc	diameter_brightfield_25q	circularity_fitc_std	circularityOV_brightfield_median	-	-	0.711111
Naive Bayes	circularityOV_brightfield_std	circularityOV_fitc_25q	circularity_brightfield_25q	circularity_fitc_25q	circularityOV_fitc	diameter_brightfield_25q	circularity_fitc_std	circularityOV_brightfield_median	-	-	0.711111
Naive Bayes	circularityOV_brightfield_std	circularity_brightfield_25q	mean_intensity_bgsub_pe_25q	circularityOV_fitc	diameter_brightfield_25q	circularityOV_brightfield_median	-	-	-	-	0.711111
Naive Bayes	circularityOV_brightfield_std	circularityOV_fitc_25q	mean_intensity_bgsub_pe_25q	diameter_brightfield_25q	circularity_fitc_std	-	-	-	-	-	0.711111
Naive Bayes	circularityOV_brightfield_std	circularityOV_fitc_25q	circularity_fitc_25q	perimeter_fitc_75q	circularity_fitc_std	-	-	-	-	-	0.711111
Naive Bayes	circularityOV_brightfield_std	circularityOV_fitc_25q	circularity_fitc_25q	mean_intensity_bgsub_pe_25q	perimeter_fitc_75q	circularityOV_fitc	diameter_brightfield_25q	circularity_fitc_std	-	-	0.711111
Naive Bayes	circularityOV_brightfield_std	circularityOV_fitc_25q	circularity_brightfield_25q	mean_intensity_bgsub_pe_25q	perimeter_fitc_75q	diameter_brightfield_25q	circularity_fitc_std	circularityOV_brightfield_median	-	-	0.711111
Naive Bayes	circularityOV_brightfield_std	circularityOV_fitc_25q	mean_intensity_bgsub_pe_25q	circularityOV_fitc	diameter_brightfield_25q	-	-	-	-	-	0.711111
Naive Bayes	circularityOV_brightfield_std	circularity_brightfield_25q	circularity_fitc_25q	mean_intensity_bgsub_pe_25q	circularity_fitc_std	circularityOV_brightfield_median	-	-	-	-	0.711111
Naive Bayes	circularityOV_brightfield_std	circularityOV_fitc_25q	circularity_fitc_25q	diameter_brightfield_25q	circularity_fitc_std	-	-	-	-	-	0.711111
Naive Bayes	circularityOV_brightfield_std	circularityOV_fitc_25q	circularityOV_fitc	diameter_brightfield_25q	circularityOV_brightfield_median	-	-	-	-	-	0.711111
Naive Bayes	circularityOV_brightfield_std	circularity_brightfield_25q	circularity_fitc_25q	circularityOV_fitc	diameter_brightfield_25q	circularity_fitc_std	-	-	-	-	0.711111
Naive Bayes	circularityOV_brightfield_std	circularity_brightfield_25q	circularity_fitc_25q	perimeter_fitc_75q	circularityOV_fitc	circularityOV_brightfield_median	-	-	-	-	0.711111
Naive Bayes	circularityOV_brightfield_std	circularity_brightfield_25q	mean_intensity_bgsub_pe_25q	perimeter_fitc_75q	circularityOV_fitc	circularity_fitc_std	-	-	-	-	0.711111
Naive Bayes	circularityOV_brightfield_std	circularityOV_fitc_25q	mean_intensity_bgsub_pe_25q	perimeter_fitc_75q	circularityOV_fitc	-	-	-	-	-	0.711111
Naive Bayes	circularityOV_brightfield_std	circularity_brightfield_25q	mean_intensity_bgsub_pe_25q	perimeter_fitc_75q	diameter_brightfield_25q	circularityOV_brightfield_median	-	-	-	-	0.711111
Naive Bayes	circularityOV_brightfield_std	circularityOV_fitc_25q	circularity_fitc_25q	diameter_brightfield_25q	circularityOV_brightfield_median	-	-	-	-	-	0.711111
Naive Bayes	circularityOV_brightfield_std	circularityOV_fitc_25q	circularity_fitc_25q	mean_intensity_bgsub_pe_25q	diameter_brightfield_25q	-	-	-	-	-	0.711111
Naive Bayes	circularityOV_brightfield_std	circularity_brightfield_25q	circularity_fitc_25q	perimeter_fitc_75q	diameter_brightfield_25q	circularityOV_brightfield_median	-	-	-	-	0.711111
Naive Bayes	circularityOV_brightfield_std	circularity_brightfield_25q	circularity_fitc_25q	circularityOV_fitc	circularityOV_brightfield_median	-	-	-	-	-	0.711111
Naive Bayes	circularityOV_brightfield_std	circularity_brightfield_25q	circularity_fitc_25q	perimeter_fitc_75q	diameter_brightfield_25q	circularity_fitc_std	-	-	-	-	0.711111
Naive Bayes	circularityOV_brightfield_std	circularityOV_fitc_25q	circularity_fitc_25q	mean_intensity_bgsub_pe_25q	perimeter_fitc_75q	circularityOV_fitc	diameter_brightfield_25q	circularityOV_brightfield_median	-	-	0.711111
Naive Bayes	circularityOV_brightfield_std	circularity_brightfield_25q	circularity_fitc_25q	circularity_fitc_std	circularityOV_brightfield_median	-	-	-	-	-	0.711111
Naive Bayes	circularityOV_brightfield_std	circularity_brightfield_25q	mean_intensity_bgsub_pe_25q	circularityOV_fitc	circularity_fitc_std	circularityOV_brightfield_median	-	-	-	-	0.711111
Naive Bayes	circularityOV_brightfield_std	circularity_brightfield_25q	mean_intensity_bgsub_pe_25q	diameter_brightfield_25q	circularity_fitc_std	circularityOV_brightfield_median	-	-	-	-	0.711111
Naive Bayes	circularityOV_brightfield_std	circularityOV_fitc_25q	circularity_brightfield_25q	diameter_brightfield_25q	circularityOV_brightfield_median	-	-	-	-	-	0.711111
Random_Forest	circularityOV_fitc_25q	mean_intensity_bgsub_pe_25q	perimeter_fitc_75q	circularityOV_fitc	circularity_fitc_std	-	-	-	-	-	0.711111
Random_Forest	circularityOV_brightfield_std	circularityOV_fitc_25q	mean_intensity_bgsub_pe_25q	perimeter_fitc_75q	circularity_brightfield	-	-	-	-	-	0.711111
Random_Forest	mean_intensity_bgsub_pe_25q	perimeter_fitc_75q	circularityOV_fitc	-	-	-	-	-	-	-	0.711111
Random_Forest	circularityOV_brightfield_std	mean_intensity_bgsub_pe_25q	perimeter_fitc_75q	circularityOV_fitc	circularity_brightfield	-	-	-	-	-	0.711111
Random_Forest	circularityOV_fitc_25q	mean_intensity_bgsub_pe_25q	diameter_brightfield_25q	-	-	-	-	-	-	-	0.711111
Random_Forest	circularityOV_fitc_25q	mean_intensity_bgsub_pe_25q	circularityOV_fitc	-	-	-	-	-	-	-	0.711111
Random_Forest	circularityOV_brightfield_std	circularity_brightfield_25q	circularity_fitc_25q	mean_intensity_bgsub_pe_25q	perimeter_fitc_75q	circularityOV_fitc	diameter_brightfield_25q	-	-	-	0.711111
Random_Forest	perimeter_fitc_75q	circularity_fitc_std	-	-	-	-	-	-	-	-	0.711111
Random_Forest	circularityOV_fitc_25q	mean_intensity_bgsub_pe_25q	perimeter_fitc_75q	diameter_brightfield_25q	-	-	-	-	-	-	0.711111
Random_Forest	circularityOV_brightfield_std	circularityOV_fitc_25q	mean_intensity_bgsub_pe_25q	perimeter_fitc_75q	diameter_brightfield_25q	circularity_brightfield	-	-	-	-	0.711111
Decision Trees	circularityOV_fitc_25q	circularity_brightfield_25q	circularity_fitc_25q	mean_intensity_bgsub_pe_25q	circularityOV_fitc	circularity_fitc_std	circularity_brightfield	-	-	-	0.688889
Decision Trees	circularityOV_fitc_25q	circularity_brightfield_25q	circularity_fitc_25q	mean_intensity_bgsub_pe_25q	diameter_brightfield_25q	circularity_fitc_std	circularity_brightfield	-	-	-	0.688889
Decision Trees	circularityOV_fitc_25q	circularity_brightfield_25q	circularity_fitc_25q	mean_intensity_bgsub_pe_25q	circularityOV_fitc	diameter_brightfield_25q	circularity_brightfield	-	-	-	0.688889
Decision Trees	circularityOV_fitc_25q	circularity_fitc_25q	mean_intensity_bgsub_pe_25q	circularityOV_fitc	diameter_brightfield_25q	circularity_fitc_std	circularity_brightfield	-	-	-	0.688889
Decision Trees	circularityOV_fitc_25q	circularity_brightfield_25q	mean_intensity_bgsub_pe_25q	circularityOV_fitc	diameter_brightfield_25q	circularity_fitc_std	-	-	-	-	0.688889
Decision Trees	circularityOV_fitc_25q	circularity_brightfield_25q	mean_intensity_bgsub_pe_25q	diameter_brightfield_25q	circularity_fitc_std	-	-	-	-	-	0.688889
Decision Trees	mean_intensity_bgsub_pe_25q	perimeter_fitc_75q	circularityOV_fitc	circularity_fitc_std	-	-	-	-	-	-	0.688889
Decision Trees	circularityOV_fitc_25q	mean_intensity_bgsub_pe_25q	diameter_brightfield_25q	circularity_fitc_std	circularity_brightfield	-	-	-	-	-	0.688889
Decision Trees	mean_intensity_bgsub_pe_25q	circularity_brightfield	-	-	-	-	-	-	-	-	0.688889
Decision Trees	circularityOV_fitc_25q	mean_intensity_bgsub_pe_25q	circularityOV_fitc	circularity_fitc_std	circularity_brightfield	-	-	-	-	-	0.688889
Decision Trees	circularityOV_fitc_25q	mean_intensity_bgsub_pe_25q	perimeter_fitc_75q	-	-	-	-	-	-	-	0.688889
Decision Trees	circularityOV_fitc_25q	mean_intensity_bgsub_pe_25q	circularity_fitc_std	circularity_brightfield	-	-	-	-	-	-	0.688889
Decision Trees	circularity_fitc_25q	mean_intensity_bgsub_pe_25q	perimeter_fitc_75q	-	-	-	-	-	-	-	0.688889
Decision Trees	circularity_fitc_25q	mean_intensity_bgsub_pe_25q	perimeter_fitc_75q	circularityOV_fitc	-	-	-	-	-	-	0.688889
Decision Trees	circularity_brightfield_25q	perimeter_fitc_75q	circularityOV_fitc	diameter_brightfield_25q	-	-	-	-	-	-	0.688889
Decision Trees	circularityOV_fitc_25q	circularity_brightfield_25q	mean_intensity_bgsub_pe_25q	diameter_brightfield_25q	circularity_brightfield	-	-	-	-	-	0.688889
Logistic_Regression	circularityOV_brightfield_std	circularityOV_fitc_25q	mean_intensity_bgsub_pe_25q	perimeter_fitc_75q	circularityOV_fitc	circularity_fitc_std	-	-	-	-	0.688889
Logistic_Regression	circularityOV_brightfield_std	circularityOV_fitc_25q	mean_intensity_bgsub_pe_25q	perimeter_fitc_75q	diameter_brightfield_25q	circularity_brightfield	-	-	-	-	0.688889
Logistic_Regression	circularityOV_brightfield_std	circularityOV_fitc_25q	mean_intensity_bgsub_pe_25q	perimeter_fitc_75q	diameter_brightfield_25q	circularity_fitc_std	-	-	-	-	0.688889
Logistic_Regression	circularityOV_brightfield_std	circularityOV_fitc_25q	circularity_brightfield_25q	mean_intensity_bgsub_pe_25q	circularityOV_fitc	diameter_brightfield_25q	circularity_fitc_std	-	-	-	0.688889
Logistic_Regression	circularityOV_brightfield_std	circularityOV_fitc_25q	circularity_fitc_25q	mean_intensity_bgsub_pe_25q	perimeter_fitc_75q	circularity_fitc_std	-	-	-	-	0.688889
Logistic_Regression	circularityOV_brightfield_std	circularityOV_fitc_25q	circularity_fitc_25q	mean_intensity_bgsub_pe_25q	diameter_brightfield_25q	circularity_brightfield	-	-	-	-	0.688889
Logistic_Regression	circularityOV_brightfield_std	circularityOV_fitc_25q	circularity_fitc_25q	mean_intensity_bgsub_pe_25q	circularityOV_fitc	circularity_fitc_std	-	-	-	-	0.688889
Logistic_Regression	circularityOV_brightfield_std	circularityOV_fitc_25q	circularity_fitc_25q	mean_intensity_bgsub_pe_25q	circularityOV_fitc	diameter_brightfield_25q	-	-	-	-	0.688889
Logistic_Regression	circularityOV_brightfield_std	circularityOV_fitc_25q	circularity_fitc_25q	mean_intensity_bgsub_pe_25q	perimeter_fitc_75q	circularity_brightfield	-	-	-	-	0.688889
Logistic_Regression	circularityOV_brightfield_std	mean_intensity_bgsub_pe_25q	circularityOV_fitc	diameter_brightfield_25q	circularity_fitc_std	circularity_brightfield	-	-	-	-	0.688889
Logistic_Regression	circularityOV_brightfield_std	circularityOV_fitc_25q	circularity_fitc_25q	mean_intensity_bgsub_pe_25q	perimeter_fitc_75q	diameter_brightfield_25q	-	-	-	-	0.688889
Logistic_Regression	circularityOV_brightfield_std	mean_intensity_bgsub_pe_25q	perimeter_fitc_75q	circularityOV_fitc	circularity_fitc_std	circularity_brightfield	-	-	-	-	0.688889
Logistic_Regression	circularityOV_brightfield_std	circularityOV_fitc_25q	circularity_fitc_25q	mean_intensity_bgsub_pe_25q	circularity_fitc_std	circularity_brightfield	-	-	-	-	0.688889
Logistic_Regression	circularityOV_brightfield_std	circularityOV_fitc_25q	mean_intensity_bgsub_pe_25q	perimeter_fitc_75q	circularity_fitc_std	circularity_brightfield	-	-	-	-	0.688889
Logistic_Regression	circularityOV_fitc_25q	circularity_brightfield_25q	circularity_fitc_25q	mean_intensity_bgsub_pe_25q	diameter_brightfield_25q	circularity_brightfield	-	-	-	-	0.688889
Logistic_Regression	circularityOV_brightfield_std	circularity_fitc_25q	mean_intensity_bgsub_pe_25q	perimeter_fitc_75q	diameter_brightfield_25q	circularity_fitc_std	circularity_brightfield	-	-	-	0.688889
Logistic_Regression	circularityOV_brightfield_std	circularityOV_fitc_25q	circularity_fitc_25q	mean_intensity_bgsub_pe_25q	perimeter_fitc_75q	circularity_fitc_std	circularity_brightfield	-	-	-	0.688889
Logistic_Regression	circularityOV_brightfield_std	circularity_brightfield_25q	circularity_fitc_25q	mean_intensity_bgsub_pe_25q	perimeter_fitc_75q	circularityOV_fitc	diameter_brightfield_25q	-	-	-	0.688889
Logistic_Regression	circularityOV_brightfield_std	circularity_brightfield_25q	circularity_fitc_25q	mean_intensity_bgsub_pe_25q	perimeter_fitc_75q	circularity_fitc_std	-	-	-	-	0.688889
Logistic_Regression	circularityOV_fitc_25q	circularity_fitc_25q	mean_intensity_bgsub_pe_25q	perimeter_fitc_75q	circularityOV_fitc	circularity_fitc_std	-	-	-	-	0.688889
Logistic_Regression	circularityOV_brightfield_std	circularityOV_fitc_25q	circularity_fitc_25q	mean_intensity_bgsub_pe_25q	perimeter_fitc_75q	diameter_brightfield_25q	circularity_brightfield	-	-	-	0.688889
Logistic_Regression	circularityOV_brightfield_std	circularity_brightfield_25q	mean_intensity_bgsub_pe_25q	perimeter_fitc_75q	circularityOV_fitc	circularity_fitc_std	-	-	-	-	0.688889
Logistic_Regression	circularityOV_brightfield_std	circularityOV_fitc_25q	mean_intensity_bgsub_pe_25q	perimeter_fitc_75q	diameter_brightfield_25q	circularity_fitc_std	circularity_brightfield	-	-	-	0.688889
Logistic_Regression	circularityOV_brightfield_std	circularityOV_fitc_25q	mean_intensity_bgsub_pe_25q	circularityOV_fitc	diameter_brightfield_25q	circularity_fitc_std	circularity_brightfield	-	-	-	0.688889
Logistic_Regression	circularityOV_brightfield_std	circularity_fitc_25q	mean_intensity_bgsub_pe_25q	perimeter_fitc_75q	diameter_brightfield_25q	circularity_fitc_std	-	-	-	-	0.688889
Logistic_Regression	circularityOV_brightfield_std	circularity_fitc_25q	mean_intensity_bgsub_pe_25q	perimeter_fitc_75q	circularity_fitc_std	circularity_brightfield	-	-	-	-	0.688889
Logistic_Regression	circularityOV_brightfield_std	circularityOV_fitc_25q	mean_intensity_bgsub_pe_25q	circularityOV_fitc	diameter_brightfield_25q	circularity_brightfield	-	-	-	-	0.688889
Logistic_Regression	circularityOV_brightfield_std	circularityOV_fitc_25q	mean_intensity_bgsub_pe_25q	circularityOV_fitc	diameter_brightfield_25q	circularity_fitc_std	-	-	-	-	0.688889
Logistic_Regression	circularityOV_brightfield_std	circularityOV_fitc_25q	circularity_fitc_25q	mean_intensity_bgsub_pe_25q	perimeter_fitc_75q	circularityOV_fitc	diameter_brightfield_25q	-	-	-	0.688889
Logistic_Regression	circularityOV_brightfield_std	circularityOV_fitc_25q	circularity_fitc_25q	mean_intensity_bgsub_pe_25q	perimeter_fitc_75q	circularityOV_fitc	diameter_brightfield_25q	circularity_fitc_std	-	-	0.688889
Logistic_Regression	circularityOV_brightfield_std	circularity_brightfield_25q	circularity_fitc_25q	mean_intensity_bgsub_pe_25q	perimeter_fitc_75q	diameter_brightfield_25q	circularity_fitc_std	-	-	-	0.688889
Logistic_Regression	circularityOV_brightfield_std	circularityOV_fitc_25q	circularity_fitc_25q	mean_intensity_bgsub_pe_25q	perimeter_fitc_75q	circularityOV_fitc	circularity_fitc_std	circularity_brightfield	-	-	0.688889
Logistic_Regression	circularityOV_brightfield_std	circularityOV_fitc_25q	circularity_fitc_25q	mean_intensity_bgsub_pe_25q	perimeter_fitc_75q	diameter_brightfield_25q	circularity_fitc_std	-	-	-	0.688889
Logistic_Regression	circularityOV_brightfield_std	circularityOV_fitc_25q	circularity_fitc_25q	mean_intensity_bgsub_pe_25q	perimeter_fitc_75q	circularityOV_fitc	circularity_brightfield	-	-	-	0.688889
Logistic_Regression	circularityOV_brightfield_std	circularity_brightfield_25q	mean_intensity_bgsub_pe_25q	circularityOV_fitc	diameter_brightfield_25q	circularity_fitc_std	-	-	-	-	0.688889
Logistic_Regression	circularityOV_brightfield_std	circularityOV_fitc_25q	circularity_fitc_25q	mean_intensity_bgsub_pe_25q	perimeter_fitc_75q	diameter_brightfield_25q	circularity_fitc_std	circularity_brightfield	-	-	0.688889
Logistic_Regression	circularityOV_brightfield_std	circularityOV_fitc_25q	circularity_fitc_25q	mean_intensity_bgsub_pe_25q	perimeter_fitc_75q	circularityOV_fitc	circularity_fitc_std	-	-	-	0.688889
Logistic_Regression	circularityOV_brightfield_std	-	-	-	-	-	-	-	-	-	0.688889
Logistic_Regression	circularityOV_brightfield_std	perimeter_fitc_75q	circularityOV_fitc	-	-	-	-	-	-	-	0.688889
Logistic_Regression	circularityOV_brightfield_std	circularityOV_fitc_25q	mean_intensity_bgsub_pe_25q	perimeter_fitc_75q	-	-	-	-	-	-	0.688889
Logistic_Regression	circularityOV_fitc_25q	perimeter_fitc_75q	circularityOV_fitc	diameter_brightfield_25q	circularity_brightfield	-	-	-	-	-	0.688889
Logistic_Regression	circularityOV_brightfield_std	mean_intensity_bgsub_pe_25q	circularityOV_fitc	circularity_fitc_std	-	-	-	-	-	-	0.688889
Logistic_Regression	circularityOV_brightfield_std	mean_intensity_bgsub_pe_25q	circularityOV_fitc	circularity_brightfield	-	-	-	-	-	-	0.688889
Logistic_Regression	circularityOV_fitc_25q	perimeter_fitc_75q	circularityOV_fitc	circularity_brightfield	-	-	-	-	-	-	0.688889
Logistic_Regression	circularityOV_fitc_25q	perimeter_fitc_75q	circularityOV_fitc	-	-	-	-	-	-	-	0.688889
Logistic_Regression	circularityOV_fitc_25q	perimeter_fitc_75q	circularityOV_fitc	diameter_brightfield_25q	-	-	-	-	-	-	0.688889
Logistic_Regression	circularityOV_brightfield_std	circularityOV_fitc_25q	circularity_brightfield_25q	mean_intensity_bgsub_pe_25q	diameter_brightfield_25q	circularity_fitc_std	-	-	-	-	0.688889
Logistic_Regression	circularityOV_brightfield_std	circularity_brightfield_25q	circularity_fitc_25q	mean_intensity_bgsub_pe_25q	perimeter_fitc_75q	-	-	-	-	-	0.688889
Logistic_Regression	circularityOV_brightfield_std	mean_intensity_bgsub_pe_25q	perimeter_fitc_75q	circularityOV_fitc	-	-	-	-	-	-	0.688889
Logistic_Regression	circularityOV_brightfield_std	circularity_fitc_25q	mean_intensity_bgsub_pe_25q	perimeter_fitc_75q	circularityOV_fitc	-	-	-	-	-	0.688889
Logistic_Regression	circularityOV_brightfield_std	mean_intensity_bgsub_pe_25q	circularity_brightfield	-	-	-	-	-	-	-	0.688889
Logistic_Regression	circularityOV_brightfield_std	circularity_fitc_25q	mean_intensity_bgsub_pe_25q	perimeter_fitc_75q	diameter_brightfield_25q	-	-	-	-	-	0.688889
Logistic_Regression	circularityOV_brightfield_std	circularity_fitc_25q	mean_intensity_bgsub_pe_25q	perimeter_fitc_75q	circularity_fitc_std	-	-	-	-	-	0.688889
Logistic_Regression	circularityOV_brightfield_std	circularity_fitc_25q	mean_intensity_bgsub_pe_25q	perimeter_fitc_75q	circularity_brightfield	-	-	-	-	-	0.688889
Logistic_Regression	circularityOV_brightfield_std	circularityOV_fitc_25q	circularity_brightfield_25q	mean_intensity_bgsub_pe_25q	circularityOV_fitc	diameter_brightfield_25q	-	-	-	-	0.688889
Logistic_Regression	circularityOV_brightfield_std	circularityOV_fitc_25q	perimeter_fitc_75q	-	-	-	-	-	-	-	0.688889
Logistic_Regression	circularityOV_brightfield_std	mean_intensity_bgsub_pe_25q	circularityOV_fitc	circularity_fitc_std	circularity_brightfield	-	-	-	-	-	0.688889
Logistic_Regression	circularityOV_brightfield_std	mean_intensity_bgsub_pe_25q	circularityOV_fitc	diameter_brightfield_25q	circularity_brightfield	-	-	-	-	-	0.688889
Logistic_Regression	circularityOV_brightfield_std	circularityOV_fitc_25q	circularity_fitc_25q	mean_intensity_bgsub_pe_25q	circularity_fitc_std	-	-	-	-	-	0.688889
Logistic_Regression	circularityOV_brightfield_std	mean_intensity_bgsub_pe_25q	perimeter_fitc_75q	diameter_brightfield_25q	circularity_fitc_std	-	-	-	-	-	0.688889
Logistic_Regression	circularityOV_brightfield_std	mean_intensity_bgsub_pe_25q	perimeter_fitc_75q	circularityOV_fitc	circularity_brightfield	-	-	-	-	-	0.688889
Logistic_Regression	circularityOV_brightfield_std	mean_intensity_bgsub_pe_25q	perimeter_fitc_75q	circularityOV_fitc	circularity_fitc_std	-	-	-	-	-	0.688889
Logistic_Regression	circularityOV_brightfield_std	circularityOV_fitc_25q	mean_intensity_bgsub_pe_25q	circularityOV_fitc	diameter_brightfield_25q	-	-	-	-	-	0.688889
Logistic_Regression	circularityOV_brightfield_std	circularityOV_fitc_25q	circularity_brightfield_25q	mean_intensity_bgsub_pe_25q	diameter_brightfield_25q	-	-	-	-	-	0.688889
Logistic_Regression	circularityOV_brightfield_std	circularityOV_fitc_25q	mean_intensity_bgsub_pe_25q	perimeter_fitc_75q	circularity_brightfield	-	-	-	-	-	0.688889
Logistic_Regression	circularityOV_brightfield_std	circularityOV_fitc_25q	mean_intensity_bgsub_pe_25q	perimeter_fitc_75q	circularity_fitc_std	-	-	-	-	-	0.688889
Logistic_Regression	circularityOV_brightfield_std	circularityOV_fitc_25q	mean_intensity_bgsub_pe_25q	perimeter_fitc_75q	diameter_brightfield_25q	-	-	-	-	-	0.688889
Logistic_Regression	circularityOV_brightfield_std	circularityOV_fitc_25q	mean_intensity_bgsub_pe_25q	perimeter_fitc_75q	circularityOV_fitc	-	-	-	-	-	0.688889
Logistic_Regression	circularityOV_brightfield_std	circularityOV_fitc_25q	mean_intensity_bgsub_pe_25q	circularity_fitc_std	-	-	-	-	-	-	0.688889
Logistic_Regression	circularityOV_brightfield_std	circularity_brightfield_25q	mean_intensity_bgsub_pe_25q	perimeter_fitc_75q	circularityOV_fitc	-	-	-	-	-	0.688889
Logistic_Regression	circularityOV_brightfield_std	circularity_fitc_25q	perimeter_fitc_75q	circularity_fitc_std	-	-	-	-	-	-	0.688889
Logistic_Regression	circularityOV_brightfield_std	circularityOV_fitc_25q	perimeter_fitc_75q	diameter_brightfield_25q	-	-	-	-	-	-	0.688889
Logistic_Regression	circularityOV_brightfield_std	circularity_fitc_25q	perimeter_fitc_75q	-	-	-	-	-	-	-	0.688889
Logistic_Regression	circularityOV_brightfield_std	circularity_fitc_25q	mean_intensity_bgsub_pe_25q	perimeter_fitc_75q	-	-	-	-	-	-	0.688889
Logistic_Regression	circularityOV_brightfield_std	circularityOV_fitc_25q	perimeter_fitc_75q	circularity_fitc_std	-	-	-	-	-	-	0.688889
Logistic_Regression	circularityOV_brightfield_std	circularity_fitc_25q	mean_intensity_bgsub_pe_25q	circularity_fitc_std	-	-	-	-	-	-	0.688889
Logistic_Regression	circularityOV_brightfield_std	circularity_brightfield_25q	mean_intensity_bgsub_pe_25q	circularityOV_fitc	circularity_fitc_std	-	-	-	-	-	0.688889
Logistic_Regression	circularityOV_fitc_25q	circularity_brightfield_25q	perimeter_fitc_75q	circularityOV_fitc	-	-	-	-	-	-	0.688889
Logistic_Regression	circularityOV_brightfield_std	mean_intensity_bgsub_pe_25q	-	-	-	-	-	-	-	-	0.688889
Logistic_Regression	circularityOV_fitc_25q	circularity_brightfield_25q	perimeter_fitc_75q	circularityOV_fitc	diameter_brightfield_25q	-	-	-	-	-	0.688889
Logistic_Regression	circularityOV_brightfield_std	mean_intensity_bgsub_pe_25q	circularityOV_fitc	-	-	-	-	-	-	-	0.688889
Naive Bayes	circularityOV_brightfield_std	circularityOV_fitc_25q	mean_intensity_bgsub_pe_25q	perimeter_fitc_75q	circularityOV_fitc	diameter_brightfield_25q	circularity_fitc_std	circularityOV_brightfield_median	-	-	0.688889
Naive Bayes	circularityOV_fitc_25q	circularity_brightfield_25q	circularity_fitc_25q	circularityOV_fitc	diameter_brightfield_25q	circularity_fitc_std	circularityOV_brightfield_median	-	-	-	0.688889
Naive Bayes	circularity_brightfield_25q	-	-	-	-	-	-	-	-	-	0.688889
Naive Bayes	circularityOV_brightfield_std	circularityOV_fitc_25q	circularity_brightfield_25q	circularity_fitc_25q	mean_intensity_bgsub_pe_25q	perimeter_fitc_75q	circularityOV_fitc	diameter_brightfield_25q	circularity_fitc_std	circularityOV_brightfield_median	0.688889
Naive Bayes	circularity_brightfield_25q	circularity_fitc_25q	mean_intensity_bgsub_pe_25q	perimeter_fitc_75q	circularityOV_fitc	circularity_fitc_std	circularityOV_brightfield_median	-	-	-	0.688889
Naive Bayes	circularityOV_brightfield_std	circularityOV_fitc_25q	circularity_fitc_25q	perimeter_fitc_75q	circularityOV_fitc	diameter_brightfield_25q	circularity_fitc_std	circularityOV_brightfield_median	-	-	0.688889
Naive Bayes	circularityOV_fitc_25q	circularity_brightfield_25q	circularity_fitc_25q	perimeter_fitc_75q	diameter_brightfield_25q	circularity_fitc_std	circularityOV_brightfield_median	-	-	-	0.688889
Naive Bayes	circularityOV_fitc_25q	circularity_brightfield_25q	circularity_fitc_25q	perimeter_fitc_75q	circularityOV_fitc	diameter_brightfield_25q	circularity_fitc_std	-	-	-	0.688889
Naive Bayes	circularityOV_fitc_25q	circularity_brightfield_25q	circularity_fitc_25q	mean_intensity_bgsub_pe_25q	perimeter_fitc_75q	diameter_brightfield_25q	circularity_fitc_std	-	-	-	0.688889
Naive Bayes	circularityOV_brightfield_std	circularityOV_fitc_25q	circularity_brightfield_25q	circularity_fitc_25q	perimeter_fitc_75q	circularityOV_fitc	diameter_brightfield_25q	circularity_fitc_std	-	-	0.688889
Naive Bayes	circularityOV_brightfield_std	circularityOV_fitc_25q	circularity_brightfield_25q	circularity_fitc_25q	perimeter_fitc_75q	diameter_brightfield_25q	circularity_fitc_std	circularityOV_brightfield_median	-	-	0.688889
Naive Bayes	circularityOV_fitc_25q	circularity_brightfield_25q	circularity_fitc_25q	mean_intensity_bgsub_pe_25q	diameter_brightfield_25q	circularity_fitc_std	circularityOV_brightfield_median	-	-	-	0.688889
Naive Bayes	circularityOV_brightfield_std	circularity_fitc_25q	mean_intensity_bgsub_pe_25q	perimeter_fitc_75q	circularityOV_fitc	diameter_brightfield_25q	circularity_fitc_std	circularityOV_brightfield_median	-	-	0.688889
Naive Bayes	circularityOV_fitc_25q	circularity_fitc_25q	mean_intensity_bgsub_pe_25q	perimeter_fitc_75q	diameter_brightfield_25q	circularity_fitc_std	circularityOV_brightfield_median	-	-	-	0.688889
Naive Bayes	circularityOV_fitc_25q	circularity_brightfield_25q	circularity_fitc_25q	mean_intensity_bgsub_pe_25q	perimeter_fitc_75q	circularityOV_fitc	diameter_brightfield_25q	circularityOV_brightfield_median	-	-	0.688889
Naive Bayes	circularityOV_brightfield_std	circularityOV_fitc_25q	circularity_brightfield_25q	mean_intensity_bgsub_pe_25q	perimeter_fitc_75q	circularityOV_fitc	circularity_fitc_std	circularityOV_brightfield_median	-	-	0.688889
Naive Bayes	circularity_brightfield_25q	circularity_fitc_25q	mean_intensity_bgsub_pe_25q	perimeter_fitc_75q	circularityOV_fitc	diameter_brightfield_25q	circularity_fitc_std	circularityOV_brightfield_median	-	-	0.688889
Naive Bayes	circularityOV_brightfield_std	circularity_fitc_25q	mean_intensity_bgsub_pe_25q	perimeter_fitc_75q	circularityOV_fitc	circularity_fitc_std	circularityOV_brightfield_median	-	-	-	0.688889
Naive Bayes	circularityOV_brightfield_std	circularity_fitc_25q	diameter_brightfield_25q	circularity_fitc_std	-	-	-	-	-	-	0.688889
Naive Bayes	perimeter_fitc_75q	-	-	-	-	-	-	-	-	-	0.688889
Naive Bayes	circularityOV_brightfield_std	circularity_brightfield_25q	circularity_fitc_25q	perimeter_fitc_75q	circularityOV_brightfield_median	-	-	-	-	-	0.688889
Naive Bayes	circularityOV_brightfield_std	circularity_brightfield_25q	circularity_fitc_25q	perimeter_fitc_75q	diameter_brightfield_25q	-	-	-	-	-	0.688889
Naive Bayes	circularityOV_brightfield_std	circularity_brightfield_25q	circularity_fitc_25q	mean_intensity_bgsub_pe_25q	circularityOV_brightfield_median	-	-	-	-	-	0.688889
Naive Bayes	circularityOV_brightfield_std	circularityOV_fitc_25q	circularityOV_fitc	circularity_fitc_std	circularityOV_brightfield_median	-	-	-	-	-	0.688889
Naive Bayes	circularityOV_brightfield_std	circularityOV_fitc_25q	perimeter_fitc_75q	circularityOV_fitc	circularityOV_brightfield_median	-	-	-	-	-	0.688889
Naive Bayes	circularityOV_brightfield_std	circularityOV_fitc_25q	mean_intensity_bgsub_pe_25q	circularity_fitc_std	circularityOV_brightfield_median	-	-	-	-	-	0.688889
Naive Bayes	circularityOV_brightfield_std	circularityOV_fitc_25q	mean_intensity_bgsub_pe_25q	diameter_brightfield_25q	circularityOV_brightfield_median	-	-	-	-	-	0.688889
Naive Bayes	circularityOV_brightfield_std	circularity_brightfield_25q	circularity_fitc_25q	perimeter_fitc_75q	circularity_fitc_std	circularityOV_brightfield_median	-	-	-	-	0.688889
Naive Bayes	circularityOV_brightfield_std	circularityOV_fitc_25q	perimeter_fitc_75q	diameter_brightfield_25q	circularity_fitc_std	circularityOV_brightfield_median	-	-	-	-	0.688889
Naive Bayes	circularityOV_brightfield_std	circularity_fitc_25q	circularityOV_fitc	diameter_brightfield_25q	circularityOV_brightfield_median	-	-	-	-	-	0.688889
Naive Bayes	circularityOV_brightfield_std	circularityOV_fitc_25q	circularity_fitc_25q	diameter_brightfield_25q	circularity_fitc_std	circularityOV_brightfield_median	-	-	-	-	0.688889
Naive Bayes	circularityOV_brightfield_std	circularity_fitc_25q	mean_intensity_bgsub_pe_25q	circularityOV_fitc	circularityOV_brightfield_median	-	-	-	-	-	0.688889
Naive Bayes	circularityOV_brightfield_std	circularityOV_fitc_25q	mean_intensity_bgsub_pe_25q	perimeter_fitc_75q	circularity_fitc_std	circularityOV_brightfield_median	-	-	-	-	0.688889
Naive Bayes	circularityOV_brightfield_std	circularity_brightfield_25q	perimeter_fitc_75q	circularity_fitc_std	circularityOV_brightfield_median	-	-	-	-	-	0.688889
Naive Bayes	circularityOV_brightfield_std	circularityOV_fitc_25q	mean_intensity_bgsub_pe_25q	circularityOV_fitc	circularity_fitc_std	circularityOV_brightfield_median	-	-	-	-	0.688889
Naive Bayes	circularityOV_brightfield_std	circularityOV_fitc_25q	perimeter_fitc_75q	circularityOV_fitc	diameter_brightfield_25q	circularityOV_brightfield_median	-	-	-	-	0.688889
Naive Bayes	circularityOV_brightfield_std	circularityOV_fitc_25q	perimeter_fitc_75q	circularityOV_fitc	circularity_fitc_std	circularityOV_brightfield_median	-	-	-	-	0.688889
Naive Bayes	circularityOV_brightfield_std	circularity_brightfield_25q	circularity_fitc_25q	circularityOV_fitc	diameter_brightfield_25q	circularityOV_brightfield_median	-	-	-	-	0.688889
Naive Bayes	circularityOV_brightfield_std	circularity_brightfield_25q	circularity_fitc_25q	circularityOV_fitc	circularity_fitc_std	circularityOV_brightfield_median	-	-	-	-	0.688889
Naive Bayes	circularityOV_brightfield_std	circularity_fitc_25q	mean_intensity_bgsub_pe_25q	perimeter_fitc_75q	circularity_fitc_std	circularityOV_brightfield_median	-	-	-	-	0.688889
Naive Bayes	perimeter_fitc_75q	circularityOV_fitc	circularity_fitc_std	circularityOV_brightfield_median	-	-	-	-	-	-	0.688889
Naive Bayes	mean_intensity_bgsub_pe_25q	perimeter_fitc_75q	diameter_brightfield_25q	circularityOV_brightfield_median	-	-	-	-	-	-	0.688889
Naive Bayes	mean_intensity_bgsub_pe_25q	perimeter_fitc_75q	diameter_brightfield_25q	circularity_fitc_std	-	-	-	-	-	-	0.688889
Naive Bayes	circularityOV_brightfield_std	circularity_fitc_25q	perimeter_fitc_75q	circularityOV_fitc	diameter_brightfield_25q	circularityOV_brightfield_median	-	-	-	-	0.688889
Naive Bayes	circularityOV_brightfield_std	circularity_fitc_25q	perimeter_fitc_75q	diameter_brightfield_25q	circularity_fitc_std	circularityOV_brightfield_median	-	-	-	-	0.688889
Naive Bayes	mean_intensity_bgsub_pe_25q	perimeter_fitc_75q	circularityOV_fitc	diameter_brightfield_25q	-	-	-	-	-	-	0.688889
Naive Bayes	circularity_fitc_25q	circularityOV_fitc	circularity_fitc_std	circularityOV_brightfield_median	-	-	-	-	-	-	0.688889
Naive Bayes	circularity_fitc_25q	circularityOV_fitc	diameter_brightfield_25q	circularityOV_brightfield_median	-	-	-	-	-	-	0.688889
Naive Bayes	circularityOV_brightfield_std	mean_intensity_bgsub_pe_25q	perimeter_fitc_75q	circularityOV_fitc	diameter_brightfield_25q	circularity_fitc_std	-	-	-	-	0.688889
Naive Bayes	circularityOV_brightfield_std	circularity_brightfield_25q	mean_intensity_bgsub_pe_25q	perimeter_fitc_75q	circularity_fitc_std	circularityOV_brightfield_median	-	-	-	-	0.688889
Naive Bayes	circularityOV_brightfield_std	circularityOV_fitc_25q	circularity_fitc_25q	circularityOV_fitc	circularityOV_brightfield_median	-	-	-	-	-	0.688889
Naive Bayes	circularityOV_brightfield_std	circularityOV_fitc_25q	circularity_fitc_25q	circularityOV_fitc	diameter_brightfield_25q	-	-	-	-	-	0.688889
Naive Bayes	circularityOV_brightfield_std	circularityOV_fitc_25q	circularity_fitc_25q	perimeter_fitc_75q	diameter_brightfield_25q	-	-	-	-	-	0.688889
Naive Bayes	circularityOV_brightfield_std	circularity_brightfield_25q	perimeter_fitc_75q	circularityOV_fitc	diameter_brightfield_25q	circularity_fitc_std	-	-	-	-	0.688889
Naive Bayes	circularityOV_brightfield_std	circularityOV_fitc_25q	circularity_fitc_25q	mean_intensity_bgsub_pe_25q	perimeter_fitc_75q	-	-	-	-	-	0.688889
Naive Bayes	circularityOV_brightfield_std	circularityOV_fitc_25q	circularity_brightfield_25q	circularity_fitc_std	circularityOV_brightfield_median	-	-	-	-	-	0.688889
Naive Bayes	circularityOV_brightfield_std	circularity_brightfield_25q	perimeter_fitc_75q	circularityOV_fitc	circularity_fitc_std	circularityOV_brightfield_median	-	-	-	-	0.688889
Naive Bayes	circularityOV_brightfield_std	circularityOV_fitc_25q	circularity_brightfield_25q	diameter_brightfield_25q	circularity_fitc_std	-	-	-	-	-	0.688889
Naive Bayes	circularityOV_brightfield_std	circularity_fitc_25q	circularityOV_fitc	circularity_fitc_std	circularityOV_brightfield_median	-	-	-	-	-	0.688889
Naive Bayes	circularityOV_fitc_25q	mean_intensity_bgsub_pe_25q	circularityOV_fitc	circularity_fitc_std	circularityOV_brightfield_median	-	-	-	-	-	0.688889
Naive Bayes	circularity_fitc_25q	circularityOV_fitc	diameter_brightfield_25q	circularity_fitc_std	circularityOV_brightfield_median	-	-	-	-	-	0.688889
Naive Bayes	circularity_brightfield_25q	circularity_fitc_25q	perimeter_fitc_75q	diameter_brightfield_25q	circularityOV_brightfield_median	-	-	-	-	-	0.688889
Naive Bayes	circularity_brightfield_25q	circularity_fitc_25q	perimeter_fitc_75q	circularityOV_fitc	circularityOV_brightfield_median	-	-	-	-	-	0.688889
Naive Bayes	circularity_brightfield_25q	circularity_fitc_25q	perimeter_fitc_75q	circularityOV_fitc	diameter_brightfield_25q	-	-	-	-	-	0.688889
Naive Bayes	circularity_brightfield_25q	circularity_fitc_25q	mean_intensity_bgsub_pe_25q	circularityOV_fitc	circularityOV_brightfield_median	-	-	-	-	-	0.688889
Naive Bayes	mean_intensity_bgsub_pe_25q	perimeter_fitc_75q	diameter_brightfield_25q	circularity_fitc_std	circularityOV_brightfield_median	-	-	-	-	-	0.688889
Naive Bayes	circularity_brightfield_25q	circularity_fitc_25q	mean_intensity_bgsub_pe_25q	perimeter_fitc_75q	circularityOV_fitc	-	-	-	-	-	0.688889
Naive Bayes	circularityOV_fitc_25q	perimeter_fitc_75q	circularityOV_fitc	circularity_fitc_std	circularityOV_brightfield_median	-	-	-	-	-	0.688889
Naive Bayes	circularityOV_fitc_25q	mean_intensity_bgsub_pe_25q	diameter_brightfield_25q	circularity_fitc_std	circularityOV_brightfield_median	-	-	-	-	-	0.688889
Naive Bayes	circularity_brightfield_25q	circularity_fitc_25q	diameter_brightfield_25q	circularity_fitc_std	circularityOV_brightfield_median	-	-	-	-	-	0.688889
Naive Bayes	circularity_fitc_25q	mean_intensity_bgsub_pe_25q	perimeter_fitc_75q	circularity_fitc_std	circularityOV_brightfield_median	-	-	-	-	-	0.688889
Naive Bayes	circularity_fitc_25q	mean_intensity_bgsub_pe_25q	perimeter_fitc_75q	circularityOV_fitc	circularityOV_brightfield_median	-	-	-	-	-	0.688889
Naive Bayes	circularity_fitc_25q	mean_intensity_bgsub_pe_25q	circularityOV_fitc	diameter_brightfield_25q	circularityOV_brightfield_median	-	-	-	-	-	0.688889
Naive Bayes	circularity_fitc_25q	mean_intensity_bgsub_pe_25q	circularityOV_fitc	circularity_fitc_std	circularityOV_brightfield_median	-	-	-	-	-	0.688889
Naive Bayes	circularity_fitc_25q	mean_intensity_bgsub_pe_25q	diameter_brightfield_25q	circularity_fitc_std	circularityOV_brightfield_median	-	-	-	-	-	0.688889
Naive Bayes	circularity_fitc_25q	perimeter_fitc_75q	circularityOV_fitc	diameter_brightfield_25q	circularity_fitc_std	-	-	-	-	-	0.688889
Naive Bayes	circularity_fitc_25q	perimeter_fitc_75q	circularityOV_fitc	diameter_brightfield_25q	circularityOV_brightfield_median	-	-	-	-	-	0.688889
Naive Bayes	circularity_brightfield_25q	mean_intensity_bgsub_pe_25q	diameter_brightfield_25q	circularity_fitc_std	circularityOV_brightfield_median	-	-	-	-	-	0.688889
Naive Bayes	circularity_fitc_25q	perimeter_fitc_75q	circularityOV_fitc	circularity_fitc_std	circularityOV_brightfield_median	-	-	-	-	-	0.688889
Naive Bayes	circularity_brightfield_25q	mean_intensity_bgsub_pe_25q	perimeter_fitc_75q	circularityOV_fitc	circularityOV_brightfield_median	-	-	-	-	-	0.688889
Naive Bayes	circularityOV_brightfield_std	circularityOV_fitc_25q	circularity_fitc_25q	mean_intensity_bgsub_pe_25q	diameter_brightfield_25q	circularity_fitc_std	-	-	-	-	0.688889
Naive Bayes	circularityOV_fitc_25q	circularity_brightfield_25q	circularity_fitc_25q	mean_intensity_bgsub_pe_25q	diameter_brightfield_25q	-	-	-	-	-	0.688889
Naive Bayes	circularityOV_brightfield_std	perimeter_fitc_75q	circularityOV_fitc	circularity_fitc_std	circularityOV_brightfield_median	-	-	-	-	-	0.688889
Naive Bayes	circularityOV_brightfield_std	circularityOV_fitc_25q	circularity_fitc_25q	perimeter_fitc_75q	circularity_fitc_std	circularityOV_brightfield_median	-	-	-	-	0.688889
Naive Bayes	circularityOV_brightfield_std	mean_intensity_bgsub_pe_25q	perimeter_fitc_75q	diameter_brightfield_25q	circularityOV_brightfield_median	-	-	-	-	-	0.688889
Naive Bayes	circularityOV_brightfield_std	mean_intensity_bgsub_pe_25q	perimeter_fitc_75q	diameter_brightfield_25q	circularity_fitc_std	-	-	-	-	-	0.688889
Naive Bayes	circularityOV_brightfield_std	circularityOV_fitc_25q	circularity_fitc_25q	circularityOV_fitc	diameter_brightfield_25q	circularity_fitc_std	-	-	-	-	0.688889
Naive Bayes	circularityOV_brightfield_std	mean_intensity_bgsub_pe_25q	perimeter_fitc_75q	circularityOV_fitc	circularity_fitc_std	-	-	-	-	-	0.688889
Naive Bayes	circularityOV_brightfield_std	circularity_fitc_25q	diameter_brightfield_25q	circularity_fitc_std	circularityOV_brightfield_median	-	-	-	-	-	0.688889
Naive Bayes	circularityOV_fitc_25q	circularity_brightfield_25q	circularity_fitc_25q	diameter_brightfield_25q	circularity_fitc_std	-	-	-	-	-	0.688889
Naive Bayes	circularityOV_brightfield_std	circularityOV_fitc_25q	circularity_brightfield_25q	perimeter_fitc_75q	circularityOV_fitc	circularity_fitc_std	-	-	-	-	0.688889
Naive Bayes	circularityOV_fitc_25q	circularity_fitc_25q	mean_intensity_bgsub_pe_25q	circularityOV_fitc	diameter_brightfield_25q	-	-	-	-	-	0.688889
Naive Bayes	circularityOV_brightfield_std	circularityOV_fitc_25q	circularity_brightfield_25q	mean_intensity_bgsub_pe_25q	circularity_fitc_std	circularityOV_brightfield_median	-	-	-	-	0.688889
Naive Bayes	circularityOV_brightfield_std	circularityOV_fitc_25q	circularity_fitc_25q	mean_intensity_bgsub_pe_25q	circularityOV_fitc	diameter_brightfield_25q	-	-	-	-	0.688889
Naive Bayes	circularityOV_fitc_25q	circularity_brightfield_25q	circularityOV_fitc	diameter_brightfield_25q	circularityOV_brightfield_median	-	-	-	-	-	0.688889
Naive Bayes	circularityOV_fitc_25q	circularity_brightfield_25q	perimeter_fitc_75q	diameter_brightfield_25q	circularity_fitc_std	-	-	-	-	-	0.688889
Naive Bayes	circularityOV_fitc_25q	circularity_brightfield_25q	mean_intensity_bgsub_pe_25q	perimeter_fitc_75q	circularity_fitc_std	-	-	-	-	-	0.688889
Naive Bayes	circularity_fitc_25q	perimeter_fitc_75q	circularityOV_fitc	diameter_brightfield_25q	-	-	-	-	-	-	0.688889
Naive Bayes	circularity_brightfield_25q	circularityOV_fitc	circularityOV_brightfield_median	-	-	-	-	-	-	-	0.688889
Naive Bayes	circularity_brightfield_25q	mean_intensity_bgsub_pe_25q	circularity_fitc_std	-	-	-	-	-	-	-	0.688889
Naive Bayes	circularityOV_brightfield_std	circularityOV_fitc_25q	circularity_brightfield_25q	circularity_fitc_25q	diameter_brightfield_25q	circularity_fitc_std	circularityOV_brightfield_median	-	-	-	0.688889
Naive Bayes	circularity_brightfield_25q	circularity_fitc_25q	mean_intensity_bgsub_pe_25q	-	-	-	-	-	-	-	0.688889
Naive Bayes	circularityOV_fitc_25q	circularity_fitc_std	circularityOV_brightfield_median	-	-	-	-	-	-	-	0.688889
Naive Bayes	circularityOV_fitc_25q	circularityOV_fitc	circularity_fitc_std	-	-	-	-	-	-	-	0.688889
Naive Bayes	circularityOV_fitc_25q	mean_intensity_bgsub_pe_25q	circularity_fitc_std	-	-	-	-	-	-	-	0.688889
Naive Bayes	circularityOV_fitc_25q	mean_intensity_bgsub_pe_25q	perimeter_fitc_75q	-	-	-	-	-	-	-	0.688889
Naive Bayes	circularityOV_brightfield_std	circularityOV_fitc_25q	circularity_brightfield_25q	mean_intensity_bgsub_pe_25q	circularityOV_fitc	diameter_brightfield_25q	circularity_fitc_std	-	-	-	0.688889
Naive Bayes	circularityOV_fitc_25q	circularity_brightfield_25q	circularity_fitc_std	-	-	-	-	-	-	-	0.688889
Naive Bayes	mean_intensity_bgsub_pe_25q	perimeter_fitc_75q	circularityOV_fitc	diameter_brightfield_25q	circularity_fitc_std	circularityOV_brightfield_median	-	-	-	-	0.688889
Naive Bayes	circularityOV_brightfield_std	circularityOV_fitc_25q	circularity_brightfield_25q	circularity_fitc_std	-	-	-	-	-	-	0.688889
Naive Bayes	circularityOV_fitc	circularity_fitc_std	circularityOV_brightfield_median	-	-	-	-	-	-	-	0.688889
Naive Bayes	circularityOV_fitc	diameter_brightfield_25q	circularityOV_brightfield_median	-	-	-	-	-	-	-	0.688889
Naive Bayes	perimeter_fitc_75q	diameter_brightfield_25q	circularityOV_brightfield_median	-	-	-	-	-	-	-	0.688889
Naive Bayes	mean_intensity_bgsub_pe_25q	circularity_fitc_std	circularityOV_brightfield_median	-	-	-	-	-	-	-	0.688889
Naive Bayes	circularity_fitc_25q	circularity_fitc_std	circularityOV_brightfield_median	-	-	-	-	-	-	-	0.688889
Naive Bayes	circularityOV_brightfield_std	circularityOV_fitc_25q	circularity_brightfield_25q	circularity_fitc_25q	perimeter_fitc_75q	diameter_brightfield_25q	circularity_fitc_std	-	-	-	0.688889
Naive Bayes	circularity_brightfield_25q	diameter_brightfield_25q	circularityOV_brightfield_median	-	-	-	-	-	-	-	0.688889
Naive Bayes	circularityOV_brightfield_std	circularityOV_fitc_25q	circularity_brightfield_25q	perimeter_fitc_75q	diameter_brightfield_25q	circularity_fitc_std	circularityOV_brightfield_median	-	-	-	0.688889
Naive Bayes	mean_intensity_bgsub_pe_25q	circularityOV_fitc	-	-	-	-	-	-	-	-	0.688889
Naive Bayes	circularityOV_brightfield_std	circularityOV_fitc_25q	mean_intensity_bgsub_pe_25q	perimeter_fitc_75q	diameter_brightfield_25q	circularity_fitc_std	circularityOV_brightfield_median	-	-	-	0.688889
Naive Bayes	circularity_fitc_25q	mean_intensity_bgsub_pe_25q	-	-	-	-	-	-	-	-	0.688889
Naive Bayes	circularityOV_fitc_25q	circularity_fitc_std	-	-	-	-	-	-	-	-	0.688889
Naive Bayes	circularityOV_brightfield_std	circularity_brightfield_25q	circularity_fitc_25q	mean_intensity_bgsub_pe_25q	perimeter_fitc_75q	circularity_fitc_std	circularityOV_brightfield_median	-	-	-	0.688889
Naive Bayes	circularityOV_brightfield_std	circularity_brightfield_25q	circularity_fitc_25q	mean_intensity_bgsub_pe_25q	circularityOV_fitc	diameter_brightfield_25q	circularityOV_brightfield_median	-	-	-	0.688889
Naive Bayes	circularityOV_brightfield_std	circularity_brightfield_25q	circularity_fitc_25q	mean_intensity_bgsub_pe_25q	circularityOV_fitc	circularity_fitc_std	circularityOV_brightfield_median	-	-	-	0.688889
Naive Bayes	circularityOV_brightfield_std	perimeter_fitc_75q	-	-	-	-	-	-	-	-	0.688889
Naive Bayes	diameter_brightfield_25q	-	-	-	-	-	-	-	-	-	0.688889
Naive Bayes	circularityOV_fitc	-	-	-	-	-	-	-	-	-	0.688889
Naive Bayes	mean_intensity_bgsub_pe_25q	circularity_fitc_std	-	-	-	-	-	-	-	-	0.688889
Naive Bayes	circularityOV_brightfield_std	circularityOV_fitc_25q	circularity_brightfield_25q	circularityOV_fitc	diameter_brightfield_25q	circularity_fitc_std	circularityOV_brightfield_median	-	-	-	0.688889
Naive Bayes	circularityOV_brightfield_std	perimeter_fitc_75q	circularity_fitc_std	-	-	-	-	-	-	-	0.688889
Naive Bayes	circularityOV_brightfield_std	circularityOV_fitc_25q	circularity_fitc_25q	mean_intensity_bgsub_pe_25q	circularityOV_fitc	diameter_brightfield_25q	circularity_fitc_std	-	-	-	0.688889
Naive Bayes	circularityOV_brightfield_std	circularityOV_fitc_25q	circularity_fitc_25q	mean_intensity_bgsub_pe_25q	circularityOV_fitc	diameter_brightfield_25q	circularityOV_brightfield_median	-	-	-	0.688889
Naive Bayes	circularityOV_brightfield_std	circularityOV_fitc_25q	circularity_fitc_25q	perimeter_fitc_75q	circularityOV_fitc	diameter_brightfield_25q	circularity_fitc_std	-	-	-	0.688889
Naive Bayes	circularityOV_fitc	diameter_brightfield_25q	-	-	-	-	-	-	-	-	0.688889
Naive Bayes	circularityOV_brightfield_std	circularityOV_fitc_25q	circularity_fitc_25q	circularityOV_fitc	diameter_brightfield_25q	circularity_fitc_std	circularityOV_brightfield_median	-	-	-	0.688889
Naive Bayes	circularityOV_brightfield_std	circularityOV_fitc_25q	circularity_brightfield_25q	-	-	-	-	-	-	-	0.688889
Naive Bayes	diameter_brightfield_25q	circularity_fitc_std	-	-	-	-	-	-	-	-	0.688889
Naive Bayes	circularityOV_brightfield_std	circularityOV_fitc_25q	circularity_fitc_25q	diameter_brightfield_25q	-	-	-	-	-	-	0.688889
Naive Bayes	circularityOV_fitc_25q	mean_intensity_bgsub_pe_25q	diameter_brightfield_25q	circularityOV_brightfield_median	-	-	-	-	-	-	0.688889
Naive Bayes	circularityOV_fitc_25q	mean_intensity_bgsub_pe_25q	perimeter_fitc_75q	circularityOV_brightfield_median	-	-	-	-	-	-	0.688889
Naive Bayes	circularityOV_fitc_25q	mean_intensity_bgsub_pe_25q	perimeter_fitc_75q	circularity_fitc_std	-	-	-	-	-	-	0.688889
Naive Bayes	circularityOV_fitc_25q	mean_intensity_bgsub_pe_25q	perimeter_fitc_75q	diameter_brightfield_25q	-	-	-	-	-	-	0.688889
Naive Bayes	circularityOV_fitc_25q	circularity_brightfield_25q	circularity_fitc_25q	perimeter_fitc_75q	diameter_brightfield_25q	circularity_fitc_std	-	-	-	-	0.688889
Naive Bayes	circularityOV_fitc_25q	circularity_fitc_25q	diameter_brightfield_25q	circularity_fitc_std	-	-	-	-	-	-	0.688889
Naive Bayes	circularityOV_fitc_25q	circularity_fitc_25q	circularityOV_fitc	circularity_fitc_std	-	-	-	-	-	-	0.688889
Naive Bayes	circularityOV_fitc_25q	circularity_fitc_25q	perimeter_fitc_75q	circularityOV_fitc	-	-	-	-	-	-	0.688889
Naive Bayes	circularityOV_fitc_25q	circularity_brightfield_25q	circularityOV_fitc	circularityOV_brightfield_median	-	-	-	-	-	-	0.688889
Naive Bayes	circularityOV_fitc_25q	circularity_brightfield_25q	circularityOV_fitc	circularity_fitc_std	-	-	-	-	-	-	0.688889
Naive Bayes	circularityOV_fitc_25q	perimeter_fitc_75q	diameter_brightfield_25q	circularity_fitc_std	-	-	-	-	-	-	0.688889
Naive Bayes	circularity_brightfield_25q	perimeter_fitc_75q	circularityOV_fitc	circularityOV_brightfield_median	-	-	-	-	-	-	0.688889
Naive Bayes	circularity_fitc_25q	mean_intensity_bgsub_pe_25q	perimeter_fitc_75q	circularityOV_fitc	-	-	-	-	-	-	0.688889
Naive Bayes	circularity_brightfield_25q	diameter_brightfield_25q	circularity_fitc_std	circularityOV_brightfield_median	-	-	-	-	-	-	0.688889
Naive Bayes	circularityOV_fitc_25q	circularity_brightfield_25q	circularity_fitc_25q	mean_intensity_bgsub_pe_25q	perimeter_fitc_75q	diameter_brightfield_25q	-	-	-	-	0.688889
Naive Bayes	circularity_brightfield_25q	perimeter_fitc_75q	diameter_brightfield_25q	circularity_fitc_std	-	-	-	-	-	-	0.688889
Naive Bayes	circularity_brightfield_25q	perimeter_fitc_75q	circularityOV_fitc	circularity_fitc_std	-	-	-	-	-	-	0.688889
Naive Bayes	circularityOV_fitc_25q	circularity_brightfield_25q	circularity_fitc_25q	mean_intensity_bgsub_pe_25q	circularityOV_fitc	diameter_brightfield_25q	-	-	-	-	0.688889
Naive Bayes	circularity_brightfield_25q	mean_intensity_bgsub_pe_25q	perimeter_fitc_75q	circularity_fitc_std	-	-	-	-	-	-	0.688889
Naive Bayes	circularity_brightfield_25q	circularity_fitc_25q	perimeter_fitc_75q	circularity_fitc_std	-	-	-	-	-	-	0.688889
Naive Bayes	circularity_brightfield_25q	mean_intensity_bgsub_pe_25q	circularityOV_fitc	diameter_brightfield_25q	circularity_fitc_std	circularityOV_brightfield_median	-	-	-	-	0.688889
Naive Bayes	circularityOV_brightfield_std	circularity_brightfield_25q	mean_intensity_bgsub_pe_25q	diameter_brightfield_25q	-	-	-	-	-	-	0.688889
Naive Bayes	circularity_brightfield_25q	circularity_fitc_25q	mean_intensity_bgsub_pe_25q	circularityOV_fitc	circularity_fitc_std	circularityOV_brightfield_median	-	-	-	-	0.688889
Naive Bayes	circularityOV_brightfield_std	circularityOV_fitc_25q	diameter_brightfield_25q	circularity_fitc_std	-	-	-	-	-	-	0.688889
Naive Bayes	circularityOV_brightfield_std	circularityOV_fitc_25q	circularityOV_fitc	circularityOV_brightfield_median	-	-	-	-	-	-	0.688889
Naive Bayes	circularityOV_brightfield_std	circularityOV_fitc_25q	circularityOV_fitc	circularity_fitc_std	-	-	-	-	-	-	0.688889
Naive Bayes	circularityOV_brightfield_std	circularityOV_fitc_25q	circularityOV_fitc	diameter_brightfield_25q	-	-	-	-	-	-	0.688889
Naive Bayes	circularityOV_brightfield_std	circularityOV_fitc_25q	perimeter_fitc_75q	circularity_fitc_std	-	-	-	-	-	-	0.688889
Naive Bayes	circularity_brightfield_25q	circularity_fitc_25q	perimeter_fitc_75q	circularityOV_fitc	circularity_fitc_std	circularityOV_brightfield_median	-	-	-	-	0.688889
Naive Bayes	circularityOV_brightfield_std	circularityOV_fitc_25q	perimeter_fitc_75q	circularityOV_fitc	-	-	-	-	-	-	0.688889
Naive Bayes	circularity_brightfield_25q	mean_intensity_bgsub_pe_25q	perimeter_fitc_75q	diameter_brightfield_25q	circularity_fitc_std	circularityOV_brightfield_median	-	-	-	-	0.688889
Naive Bayes	circularityOV_brightfield_std	circularity_brightfield_25q	perimeter_fitc_75q	circularityOV_brightfield_median	-	-	-	-	-	-	0.688889
Naive Bayes	circularityOV_fitc_25q	circularity_brightfield_25q	perimeter_fitc_75q	circularityOV_fitc	circularity_fitc_std	circularityOV_brightfield_median	-	-	-	-	0.688889
Naive Bayes	circularityOV_fitc_25q	circularity_fitc_25q	mean_intensity_bgsub_pe_25q	perimeter_fitc_75q	circularityOV_fitc	diameter_brightfield_25q	-	-	-	-	0.688889
Naive Bayes	circularityOV_fitc_25q	circularity_fitc_25q	mean_intensity_bgsub_pe_25q	perimeter_fitc_75q	diameter_brightfield_25q	circularityOV_brightfield_median	-	-	-	-	0.688889
Naive Bayes	circularityOV_brightfield_std	circularityOV_fitc	diameter_brightfield_25q	circularityOV_brightfield_median	-	-	-	-	-	-	0.688889
Naive Bayes	circularityOV_brightfield_std	perimeter_fitc_75q	diameter_brightfield_25q	circularity_fitc_std	-	-	-	-	-	-	0.688889
Naive Bayes	circularityOV_fitc_25q	circularity_fitc_25q	mean_intensity_bgsub_pe_25q	circularityOV_fitc	diameter_brightfield_25q	circularity_fitc_std	-	-	-	-	0.688889
Naive Bayes	circularityOV_fitc_25q	circularity_fitc_25q	perimeter_fitc_75q	circularityOV_fitc	diameter_brightfield_25q	circularity_fitc_std	-	-	-	-	0.688889
Naive Bayes	circularityOV_brightfield_std	circularity_fitc_25q	diameter_brightfield_25q	circularityOV_brightfield_median	-	-	-	-	-	-	0.688889
Naive Bayes	circularityOV_brightfield_std	circularity_fitc_25q	perimeter_fitc_75q	circularityOV_fitc	-	-	-	-	-	-	0.688889
Naive Bayes	circularityOV_brightfield_std	circularity_brightfield_25q	circularityOV_fitc	diameter_brightfield_25q	-	-	-	-	-	-	0.688889
Random_Forest	circularityOV_fitc_25q	circularity_brightfield_25q	circularity_fitc_25q	mean_intensity_bgsub_pe_25q	perimeter_fitc_75q	diameter_brightfield_25q	-	-	-	-	0.688889
Random_Forest	circularityOV_brightfield_std	circularityOV_fitc_25q	circularity_brightfield_25q	mean_intensity_bgsub_pe_25q	perimeter_fitc_75q	circularityOV_fitc	diameter_brightfield_25q	-	-	-	0.688889
Random_Forest	circularityOV_fitc_25q	mean_intensity_bgsub_pe_25q	perimeter_fitc_75q	circularityOV_fitc	circularity_fitc_std	circularity_brightfield	-	-	-	-	0.688889
Random_Forest	circularityOV_fitc_25q	mean_intensity_bgsub_pe_25q	perimeter_fitc_75q	diameter_brightfield_25q	circularity_fitc_std	circularity_brightfield	-	-	-	-	0.688889
Random_Forest	circularityOV_brightfield_std	circularityOV_fitc_25q	circularity_brightfield_25q	mean_intensity_bgsub_pe_25q	perimeter_fitc_75q	diameter_brightfield_25q	-	-	-	-	0.688889
Random_Forest	circularityOV_brightfield_std	circularity_fitc_25q	mean_intensity_bgsub_pe_25q	perimeter_fitc_75q	circularity_brightfield	-	-	-	-	-	0.688889
Random_Forest	circularityOV_brightfield_std	perimeter_fitc_75q	circularityOV_fitc	-	-	-	-	-	-	-	0.688889
Random_Forest	circularityOV_brightfield_std	perimeter_fitc_75q	diameter_brightfield_25q	-	-	-	-	-	-	-	0.688889
Random_Forest	circularityOV_fitc_25q	mean_intensity_bgsub_pe_25q	circularity_brightfield	-	-	-	-	-	-	-	0.688889
Random_Forest	circularityOV_brightfield_std	circularityOV_fitc_25q	circularity_brightfield_25q	mean_intensity_bgsub_pe_25q	perimeter_fitc_75q	circularity_brightfield	-	-	-	-	0.688889
Random_Forest	circularityOV_fitc_25q	mean_intensity_bgsub_pe_25q	perimeter_fitc_75q	diameter_brightfield_25q	circularity_fitc_std	-	-	-	-	-	0.688889
Random_Forest	circularityOV_fitc_25q	circularity_fitc_25q	mean_intensity_bgsub_pe_25q	circularityOV_fitc	-	-	-	-	-	-	0.688889
Random_Forest	circularityOV_brightfield_std	circularity_fitc_25q	mean_intensity_bgsub_pe_25q	perimeter_fitc_75q	circularityOV_fitc	-	-	-	-	-	0.688889
Random_Forest	circularityOV_brightfield_std	circularity_fitc_25q	mean_intensity_bgsub_pe_25q	perimeter_fitc_75q	diameter_brightfield_25q	-	-	-	-	-	0.688889
Random_Forest	circularityOV_fitc_25q	circularity_brightfield_25q	mean_intensity_bgsub_pe_25q	-	-	-	-	-	-	-	0.688889
Random_Forest	circularityOV_brightfield_std	mean_intensity_bgsub_pe_25q	perimeter_fitc_75q	diameter_brightfield_25q	circularity_brightfield	-	-	-	-	-	0.688889
Random_Forest	circularityOV_fitc_25q	mean_intensity_bgsub_pe_25q	circularityOV_fitc	diameter_brightfield_25q	circularity_brightfield	-	-	-	-	-	0.688889
Random_Forest	circularityOV_brightfield_std	mean_intensity_bgsub_pe_25q	perimeter_fitc_75q	circularityOV_fitc	diameter_brightfield_25q	-	-	-	-	-	0.688889
Random_Forest	circularityOV_fitc_25q	circularity_fitc_25q	mean_intensity_bgsub_pe_25q	-	-	-	-	-	-	-	0.688889
Random_Forest	circularityOV_brightfield_std	circularityOV_fitc_25q	circularity_brightfield_25q	mean_intensity_bgsub_pe_25q	perimeter_fitc_75q	-	-	-	-	-	0.688889
Random_Forest	circularityOV_fitc_25q	circularity_brightfield_25q	circularity_fitc_25q	mean_intensity_bgsub_pe_25q	diameter_brightfield_25q	-	-	-	-	-	0.688889
Random_Forest	circularity_fitc_25q	mean_intensity_bgsub_pe_25q	perimeter_fitc_75q	-	-	-	-	-	-	-	0.688889
Random_Forest	circularityOV_brightfield_std	circularityOV_fitc_25q	mean_intensity_bgsub_pe_25q	perimeter_fitc_75q	diameter_brightfield_25q	-	-	-	-	-	0.688889
Random_Forest	circularityOV_brightfield_std	circularityOV_fitc_25q	mean_intensity_bgsub_pe_25q	perimeter_fitc_75q	circularityOV_fitc	-	-	-	-	-	0.688889
Random_Forest	circularityOV_brightfield_std	perimeter_fitc_75q	circularityOV_fitc	diameter_brightfield_25q	-	-	-	-	-	-	0.688889
Random_Forest	circularityOV_brightfield_std	perimeter_fitc_75q	circularityOV_fitc	diameter_brightfield_25q	circularity_brightfield	-	-	-	-	-	0.688889
Random_Forest	circularity_fitc_25q	mean_intensity_bgsub_pe_25q	-	-	-	-	-	-	-	-	0.688889
Random_Forest	circularity_brightfield_25q	mean_intensity_bgsub_pe_25q	perimeter_fitc_75q	diameter_brightfield_25q	-	-	-	-	-	-	0.688889
Random_Forest	circularityOV_fitc_25q	mean_intensity_bgsub_pe_25q	perimeter_fitc_75q	circularityOV_fitc	diameter_brightfield_25q	-	-	-	-	-	0.688889
Random_Forest	circularityOV_fitc_25q	circularity_brightfield_25q	mean_intensity_bgsub_pe_25q	diameter_brightfield_25q	-	-	-	-	-	-	0.688889
Random_Forest	circularityOV_fitc_25q	circularity_brightfield_25q	mean_intensity_bgsub_pe_25q	circularityOV_fitc	-	-	-	-	-	-	0.688889
Random_Forest	perimeter_fitc_75q	diameter_brightfield_25q	circularity_brightfield	-	-	-	-	-	-	-	0.688889
Random_Forest	circularityOV_fitc_25q	circularity_brightfield_25q	mean_intensity_bgsub_pe_25q	perimeter_fitc_75q	-	-	-	-	-	-	0.688889
Random_Forest	circularityOV_brightfield_std	circularity_fitc_25q	perimeter_fitc_75q	-	-	-	-	-	-	-	0.688889
Random_Forest	circularity_brightfield_25q	mean_intensity_bgsub_pe_25q	perimeter_fitc_75q	-	-	-	-	-	-	-	0.688889
Random_Forest	circularityOV_brightfield_std	mean_intensity_bgsub_pe_25q	-	-	-	-	-	-	-	-	0.688889
Random_Forest	circularity_brightfield_25q	mean_intensity_bgsub_pe_25q	circularityOV_fitc	-	-	-	-	-	-	-	0.688889
Decision Trees	circularityOV_fitc_25q	circularity_brightfield_25q	circularity_fitc_25q	mean_intensity_bgsub_pe_25q	circularityOV_fitc	circularity_brightfield	-	-	-	-	0.666667
Decision Trees	circularityOV_fitc_25q	circularity_brightfield_25q	circularity_fitc_25q	mean_intensity_bgsub_pe_25q	circularityOV_fitc	diameter_brightfield_25q	-	-	-	-	0.666667
Decision Trees	circularity_fitc_25q	mean_intensity_bgsub_pe_25q	diameter_brightfield_25q	-	-	-	-	-	-	-	0.666667
Decision Trees	circularityOV_fitc_25q	circularity_brightfield_25q	circularity_fitc_25q	mean_intensity_bgsub_pe_25q	circularityOV_fitc	circularity_fitc_std	-	-	-	-	0.666667
Decision Trees	circularityOV_fitc_25q	circularity_brightfield_25q	circularity_fitc_25q	mean_intensity_bgsub_pe_25q	diameter_brightfield_25q	circularity_brightfield	-	-	-	-	0.666667
Decision Trees	circularity_brightfield_25q	mean_intensity_bgsub_pe_25q	perimeter_fitc_75q	circularityOV_fitc	diameter_brightfield_25q	-	-	-	-	-	0.666667
Decision Trees	circularityOV_fitc_25q	circularity_brightfield_25q	mean_intensity_bgsub_pe_25q	diameter_brightfield_25q	circularity_fitc_std	circularity_brightfield	-	-	-	-	0.666667
Decision Trees	circularityOV_fitc_25q	circularity_brightfield_25q	mean_intensity_bgsub_pe_25q	circularityOV_fitc	circularity_fitc_std	circularity_brightfield	-	-	-	-	0.666667
Decision Trees	circularityOV_fitc_25q	circularity_brightfield_25q	mean_intensity_bgsub_pe_25q	circularityOV_fitc	diameter_brightfield_25q	circularity_brightfield	-	-	-	-	0.666667
Decision Trees	circularityOV_brightfield_std	perimeter_fitc_75q	circularityOV_fitc	-	-	-	-	-	-	-	0.666667
Decision Trees	circularity_brightfield_25q	mean_intensity_bgsub_pe_25q	perimeter_fitc_75q	circularityOV_fitc	diameter_brightfield_25q	circularity_brightfield	-	-	-	-	0.666667
Decision Trees	circularity_brightfield_25q	perimeter_fitc_75q	circularityOV_fitc	diameter_brightfield_25q	circularity_fitc_std	circularity_brightfield	-	-	-	-	0.666667
Decision Trees	circularityOV_fitc_25q	circularity_fitc_25q	mean_intensity_bgsub_pe_25q	diameter_brightfield_25q	circularity_brightfield	-	-	-	-	-	0.666667
Decision Trees	circularityOV_fitc_25q	circularity_fitc_25q	mean_intensity_bgsub_pe_25q	circularityOV_fitc	circularity_fitc_std	-	-	-	-	-	0.666667
Decision Trees	circularityOV_fitc_25q	mean_intensity_bgsub_pe_25q	circularityOV_fitc	diameter_brightfield_25q	circularity_fitc_std	-	-	-	-	-	0.666667
Decision Trees	circularityOV_brightfield_std	perimeter_fitc_75q	circularityOV_fitc	circularity_brightfield	-	-	-	-	-	-	0.666667
Decision Trees	circularityOV_fitc_25q	mean_intensity_bgsub_pe_25q	circularityOV_fitc	diameter_brightfield_25q	circularity_brightfield	-	-	-	-	-	0.666667
Decision Trees	circularity_fitc_25q	mean_intensity_bgsub_pe_25q	circularityOV_fitc	-	-	-	-	-	-	-	0.666667
Decision Trees	circularityOV_fitc_25q	mean_intensity_bgsub_pe_25q	circularityOV_fitc	diameter_brightfield_25q	circularity_fitc_std	circularity_brightfield	-	-	-	-	0.666667
Decision Trees	circularityOV_fitc_25q	circularity_brightfield_25q	circularity_fitc_25q	mean_intensity_bgsub_pe_25q	circularity_fitc_std	-	-	-	-	-	0.666667
Decision Trees	circularityOV_fitc_25q	circularity_brightfield_25q	circularity_fitc_25q	mean_intensity_bgsub_pe_25q	circularityOV_fitc	diameter_brightfield_25q	circularity_fitc_std	-	-	-	0.666667
Decision Trees	mean_intensity_bgsub_pe_25q	circularityOV_fitc	-	-	-	-	-	-	-	-	0.666667
Decision Trees	circularity_brightfield_25q	perimeter_fitc_75q	diameter_brightfield_25q	circularity_brightfield	-	-	-	-	-	-	0.666667
Decision Trees	mean_intensity_bgsub_pe_25q	diameter_brightfield_25q	-	-	-	-	-	-	-	-	0.666667
Decision Trees	circularityOV_fitc_25q	circularity_brightfield_25q	mean_intensity_bgsub_pe_25q	circularityOV_fitc	diameter_brightfield_25q	circularity_fitc_std	circularity_brightfield	-	-	-	0.666667
Decision Trees	mean_intensity_bgsub_pe_25q	perimeter_fitc_75q	circularity_fitc_std	-	-	-	-	-	-	-	0.666667
Logistic_Regression	circularityOV_brightfield_std	circularityOV_fitc_25q	circularity_brightfield_25q	circularity_fitc_25q	mean_intensity_bgsub_pe_25q	perimeter_fitc_75q	circularityOV_fitc	diameter_brightfield_25q	-	-	0.666667
Logistic_Regression	circularityOV_brightfield_std	circularity_fitc_25q	circularityOV_fitc	diameter_brightfield_25q	circularity_fitc_std	-	-	-	-	-	0.666667
Logistic_Regression	circularityOV_brightfield_std	circularityOV_fitc	diameter_brightfield_25q	circularity_fitc_std	-	-	-	-	-	-	0.666667
Logistic_Regression	circularityOV_brightfield_std	mean_intensity_bgsub_pe_25q	circularity_fitc_std	-	-	-	-	-	-	-	0.666667
Logistic_Regression	circularityOV_brightfield_std	diameter_brightfield_25q	circularity_brightfield	-	-	-	-	-	-	-	0.666667
Logistic_Regression	circularityOV_brightfield_std	circularityOV_fitc_25q	circularity_fitc_25q	mean_intensity_bgsub_pe_25q	perimeter_fitc_75q	circularityOV_fitc	diameter_brightfield_25q	circularity_brightfield	-	-	0.666667
Logistic_Regression	circularityOV_brightfield_std	circularityOV_fitc_25q	circularity_fitc_25q	mean_intensity_bgsub_pe_25q	circularityOV_fitc	diameter_brightfield_25q	circularity_fitc_std	-	-	-	0.666667
Logistic_Regression	circularityOV_brightfield_std	circularity_fitc_25q	circularity_brightfield	-	-	-	-	-	-	-	0.666667
Logistic_Regression	circularityOV_brightfield_std	circularityOV_fitc_25q	circularity_brightfield_25q	mean_intensity_bgsub_pe_25q	perimeter_fitc_75q	circularityOV_fitc	diameter_brightfield_25q	circularity_fitc_std	-	-	0.666667
Logistic_Regression	circularityOV_fitc_25q	circularity_brightfield_25q	mean_intensity_bgsub_pe_25q	perimeter_fitc_75q	-	-	-	-	-	-	0.666667
Logistic_Regression	circularityOV_fitc_25q	circularity_brightfield_25q	circularity_fitc_25q	mean_intensity_bgsub_pe_25q	circularity_fitc_std	circularity_brightfield	-	-	-	-	0.666667
Logistic_Regression	circularityOV_brightfield_std	circularityOV_fitc_25q	circularity_fitc_std	circularity_brightfield	-	-	-	-	-	-	0.666667
Logistic_Regression	circularityOV_brightfield_std	circularity_fitc_25q	perimeter_fitc_75q	circularityOV_fitc	diameter_brightfield_25q	-	-	-	-	-	0.666667
Logistic_Regression	circularityOV_fitc_25q	circularity_brightfield_25q	mean_intensity_bgsub_pe_25q	perimeter_fitc_75q	diameter_brightfield_25q	circularity_brightfield	-	-	-	-	0.666667
Logistic_Regression	circularityOV_brightfield_std	circularity_fitc_25q	mean_intensity_bgsub_pe_25q	circularityOV_fitc	circularity_fitc_std	-	-	-	-	-	0.666667
Logistic_Regression	circularityOV_brightfield_std	perimeter_fitc_75q	diameter_brightfield_25q	-	-	-	-	-	-	-	0.666667
Logistic_Regression	circularityOV_fitc_25q	circularity_brightfield_25q	circularity_fitc_25q	circularity_brightfield	-	-	-	-	-	-	0.666667
Logistic_Regression	circularityOV_brightfield_std	circularity_fitc_25q	perimeter_fitc_75q	diameter_brightfield_25q	circularity_fitc_std	-	-	-	-	-	0.666667
Logistic_Regression	circularityOV_brightfield_std	circularity_fitc_25q	perimeter_fitc_75q	circularity_fitc_std	circularity_brightfield	-	-	-	-	-	0.666667
Logistic_Regression	circularityOV_brightfield_std	circularityOV_fitc_25q	circularity_brightfield_25q	mean_intensity_bgsub_pe_25q	perimeter_fitc_75q	diameter_brightfield_25q	circularity_fitc_std	circularity_brightfield	-	-	0.666667
Logistic_Regression	circularityOV_brightfield_std	circularity_fitc_25q	diameter_brightfield_25q	-	-	-	-	-	-	-	0.666667
Logistic_Regression	circularityOV_brightfield_std	circularityOV_fitc_25q	circularity_brightfield_25q	mean_intensity_bgsub_pe_25q	perimeter_fitc_75q	circularityOV_fitc	circularity_fitc_std	circularity_brightfield	-	-	0.666667
Logistic_Regression	mean_intensity_bgsub_pe_25q	perimeter_fitc_75q	circularityOV_fitc	diameter_brightfield_25q	circularity_brightfield	-	-	-	-	-	0.666667
Logistic_Regression	circularityOV_fitc_25q	circularity_brightfield_25q	circularity_fitc_25q	perimeter_fitc_75q	circularityOV_fitc	circularity_brightfield	-	-	-	-	0.666667
Logistic_Regression	circularityOV_brightfield_std	perimeter_fitc_75q	circularityOV_fitc	circularity_fitc_std	-	-	-	-	-	-	0.666667
Logistic_Regression	circularityOV_brightfield_std	circularity_fitc_25q	circularityOV_fitc	diameter_brightfield_25q	-	-	-	-	-	-	0.666667
Logistic_Regression	circularityOV_brightfield_std	circularityOV_fitc_25q	circularity_brightfield_25q	circularity_fitc_25q	mean_intensity_bgsub_pe_25q	perimeter_fitc_75q	circularityOV_fitc	-	-	-	0.666667
Logistic_Regression	circularityOV_brightfield_std	circularityOV_fitc_25q	circularity_brightfield_25q	mean_intensity_bgsub_pe_25q	perimeter_fitc_75q	circularityOV_fitc	diameter_brightfield_25q	circularity_fitc_std	circularity_brightfield	-	0.666667
Logistic_Regression	circularityOV_brightfield_std	circularityOV_fitc_25q	circularity_brightfield_25q	mean_intensity_bgsub_pe_25q	perimeter_fitc_75q	circularityOV_fitc	circularity_brightfield	-	-	-	0.666667
Logistic_Regression	circularityOV_brightfield_std	circularityOV_fitc_25q	circularity_brightfield_25q	mean_intensity_bgsub_pe_25q	perimeter_fitc_75q	circularityOV_fitc	circularity_fitc_std	-	-	-	0.666667
Logistic_Regression	circularityOV_brightfield_std	circularity_fitc_25q	circularity_fitc_std	circularity_brightfield	-	-	-	-	-	-	0.666667
Logistic_Regression	circularityOV_brightfield_std	circularityOV_fitc_25q	circularity_brightfield_25q	mean_intensity_bgsub_pe_25q	perimeter_fitc_75q	circularityOV_fitc	diameter_brightfield_25q	-	-	-	0.666667
Logistic_Regression	circularityOV_brightfield_std	circularityOV_fitc_25q	circularity_brightfield_25q	circularity_fitc_25q	mean_intensity_bgsub_pe_25q	perimeter_fitc_75q	diameter_brightfield_25q	-	-	-	0.666667
Logistic_Regression	circularityOV_brightfield_std	circularityOV_fitc_25q	circularity_brightfield_25q	circularity_fitc_25q	mean_intensity_bgsub_pe_25q	diameter_brightfield_25q	circularity_brightfield	-	-	-	0.666667
Logistic_Regression	circularityOV_brightfield_std	circularity_fitc_25q	perimeter_fitc_75q	diameter_brightfield_25q	-	-	-	-	-	-	0.666667
Logistic_Regression	circularityOV_brightfield_std	circularityOV_fitc_25q	circularity_brightfield_25q	circularity_fitc_25q	mean_intensity_bgsub_pe_25q	circularity_fitc_std	circularity_brightfield	-	-	-	0.666667
Logistic_Regression	circularityOV_brightfield_std	circularity_fitc_25q	perimeter_fitc_75q	circularityOV_fitc	-	-	-	-	-	-	0.666667
Logistic_Regression	circularityOV_fitc_25q	circularity_fitc_25q	perimeter_fitc_75q	diameter_brightfield_25q	circularity_brightfield	-	-	-	-	-	0.666667
Logistic_Regression	circularityOV_brightfield_std	circularityOV_fitc_25q	circularity_brightfield_25q	circularity_fitc_25q	mean_intensity_bgsub_pe_25q	circularityOV_fitc	circularity_brightfield	-	-	-	0.666667
Logistic_Regression	circularityOV_brightfield_std	circularityOV_fitc_25q	circularity_brightfield_25q	circularity_fitc_25q	mean_intensity_bgsub_pe_25q	perimeter_fitc_75q	circularity_fitc_std	-	-	-	0.666667
Logistic_Regression	circularityOV_brightfield_std	circularityOV_fitc_25q	circularity_fitc_25q	mean_intensity_bgsub_pe_25q	perimeter_fitc_75q	circularityOV_fitc	diameter_brightfield_25q	circularity_fitc_std	circularity_brightfield	-	0.666667
Logistic_Regression	circularityOV_fitc_25q	circularity_fitc_25q	mean_intensity_bgsub_pe_25q	perimeter_fitc_75q	circularity_brightfield	-	-	-	-	-	0.666667
Logistic_Regression	circularityOV_brightfield_std	circularityOV_fitc_25q	circularity_brightfield_25q	circularity_fitc_25q	mean_intensity_bgsub_pe_25q	circularityOV_fitc	circularity_fitc_std	-	-	-	0.666667
Logistic_Regression	circularityOV_brightfield_std	circularityOV_fitc_25q	circularity_brightfield_25q	mean_intensity_bgsub_pe_25q	diameter_brightfield_25q	circularity_fitc_std	circularity_brightfield	-	-	-	0.666667
Logistic_Regression	circularityOV_brightfield_std	circularity_brightfield_25q	circularity_fitc_25q	circularity_brightfield	-	-	-	-	-	-	0.666667
Logistic_Regression	circularityOV_fitc_25q	circularity_brightfield_25q	circularity_brightfield	-	-	-	-	-	-	-	0.666667
Logistic_Regression	circularityOV_brightfield_std	circularity_brightfield_25q	mean_intensity_bgsub_pe_25q	perimeter_fitc_75q	-	-	-	-	-	-	0.666667
Logistic_Regression	circularity_fitc_25q	mean_intensity_bgsub_pe_25q	perimeter_fitc_75q	circularity_fitc_std	circularity_brightfield	-	-	-	-	-	0.666667
Logistic_Regression	circularityOV_brightfield_std	circularityOV_fitc_25q	circularity_brightfield_25q	mean_intensity_bgsub_pe_25q	circularityOV_fitc	circularity_fitc_std	circularity_brightfield	-	-	-	0.666667
Logistic_Regression	circularityOV_brightfield_std	perimeter_fitc_75q	circularityOV_fitc	diameter_brightfield_25q	circularity_fitc_std	-	-	-	-	-	0.666667
Logistic_Regression	circularityOV_brightfield_std	circularityOV_fitc_25q	mean_intensity_bgsub_pe_25q	perimeter_fitc_75q	circularityOV_fitc	diameter_brightfield_25q	circularity_fitc_std	circularity_brightfield	-	-	0.666667
Logistic_Regression	circularityOV_brightfield_std	mean_intensity_bgsub_pe_25q	perimeter_fitc_75q	circularity_fitc_std	circularity_brightfield	-	-	-	-	-	0.666667
Logistic_Regression	circularityOV_brightfield_std	circularityOV_fitc_25q	circularity_brightfield_25q	mean_intensity_bgsub_pe_25q	perimeter_fitc_75q	circularity_fitc_std	circularity_brightfield	-	-	-	0.666667
Logistic_Regression	circularityOV_brightfield_std	mean_intensity_bgsub_pe_25q	perimeter_fitc_75q	circularity_brightfield	-	-	-	-	-	-	0.666667
Logistic_Regression	circularityOV_fitc_25q	circularity_brightfield_25q	mean_intensity_bgsub_pe_25q	perimeter_fitc_75q	diameter_brightfield_25q	-	-	-	-	-	0.666667
Logistic_Regression	circularityOV_fitc_25q	circularity_brightfield_25q	circularity_fitc_25q	perimeter_fitc_75q	circularity_brightfield	-	-	-	-	-	0.666667
Logistic_Regression	circularityOV_brightfield_std	circularity_brightfield_25q	mean_intensity_bgsub_pe_25q	circularityOV_fitc	-	-	-	-	-	-	0.666667
Logistic_Regression	circularityOV_brightfield_std	mean_intensity_bgsub_pe_25q	circularity_fitc_std	circularity_brightfield	-	-	-	-	-	-	0.666667
Logistic_Regression	circularityOV_fitc_25q	circularity_brightfield_25q	circularity_fitc_25q	mean_intensity_bgsub_pe_25q	circularity_brightfield	-	-	-	-	-	0.666667
Logistic_Regression	circularityOV_brightfield_std	circularityOV_fitc_25q	circularity_brightfield_25q	mean_intensity_bgsub_pe_25q	circularityOV_fitc	diameter_brightfield_25q	circularity_brightfield	-	-	-	0.666667
Logistic_Regression	circularityOV_brightfield_std	circularity_brightfield_25q	mean_intensity_bgsub_pe_25q	perimeter_fitc_75q	circularity_brightfield	-	-	-	-	-	0.666667
Logistic_Regression	circularityOV_brightfield_std	circularity_brightfield_25q	circularity_fitc_25q	mean_intensity_bgsub_pe_25q	perimeter_fitc_75q	circularityOV_fitc	circularity_fitc_std	-	-	-	0.666667
Logistic_Regression	circularityOV_brightfield_std	circularityOV_fitc_25q	circularity_brightfield_25q	mean_intensity_bgsub_pe_25q	perimeter_fitc_75q	circularityOV_fitc	-	-	-	-	0.666667
Logistic_Regression	circularityOV_brightfield_std	circularityOV_fitc_25q	circularity_fitc_25q	diameter_brightfield_25q	-	-	-	-	-	-	0.666667
Logistic_Regression	circularityOV_brightfield_std	circularityOV_fitc_25q	circularity_brightfield_25q	mean_intensity_bgsub_pe_25q	circularityOV_fitc	circularity_brightfield	-	-	-	-	0.666667
Logistic_Regression	mean_intensity_bgsub_pe_25q	perimeter_fitc_75q	circularityOV_fitc	circularity_fitc_std	-	-	-	-	-	-	0.666667
Logistic_Regression	circularityOV_brightfield_std	circularityOV_fitc_25q	circularity_brightfield_25q	mean_intensity_bgsub_pe_25q	perimeter_fitc_75q	circularity_brightfield	-	-	-	-	0.666667
Logistic_Regression	circularityOV_brightfield_std	circularityOV_fitc_25q	circularity_brightfield_25q	circularityOV_fitc	-	-	-	-	-	-	0.666667
Logistic_Regression	circularityOV_fitc_25q	mean_intensity_bgsub_pe_25q	perimeter_fitc_75q	circularity_fitc_std	-	-	-	-	-	-	0.666667
Logistic_Regression	circularityOV_brightfield_std	circularity_brightfield_25q	mean_intensity_bgsub_pe_25q	perimeter_fitc_75q	circularity_fitc_std	-	-	-	-	-	0.666667
Logistic_Regression	circularityOV_brightfield_std	circularity_brightfield_25q	circularity_fitc_25q	mean_intensity_bgsub_pe_25q	circularity_fitc_std	circularity_brightfield	-	-	-	-	0.666667
Logistic_Regression	circularityOV_brightfield_std	circularityOV_fitc_25q	circularity_brightfield_25q	perimeter_fitc_75q	circularity_fitc_std	-	-	-	-	-	0.666667
Logistic_Regression	circularityOV_brightfield_std	circularity_brightfield_25q	circularity_fitc_25q	mean_intensity_bgsub_pe_25q	perimeter_fitc_75q	circularity_brightfield	-	-	-	-	0.666667
Logistic_Regression	circularityOV_brightfield_std	circularity_brightfield_25q	circularity_fitc_25q	mean_intensity_bgsub_pe_25q	circularityOV_fitc	diameter_brightfield_25q	-	-	-	-	0.666667
Logistic_Regression	circularityOV_brightfield_std	circularity_brightfield_25q	circularity_fitc_25q	mean_intensity_bgsub_pe_25q	circularityOV_fitc	circularity_fitc_std	-	-	-	-	0.666667
Logistic_Regression	circularityOV_brightfield_std	circularityOV_fitc_25q	circularity_brightfield_25q	mean_intensity_bgsub_pe_25q	circularity_brightfield	-	-	-	-	-	0.666667
Logistic_Regression	circularityOV_brightfield_std	circularityOV_fitc_25q	circularity_brightfield_25q	perimeter_fitc_75q	circularityOV_fitc	-	-	-	-	-	0.666667
Logistic_Regression	circularityOV_brightfield_std	circularity_brightfield_25q	mean_intensity_bgsub_pe_25q	perimeter_fitc_75q	circularityOV_fitc	diameter_brightfield_25q	circularity_fitc_std	-	-	-	0.666667
Logistic_Regression	circularityOV_brightfield_std	circularityOV_fitc_25q	circularity_fitc_25q	mean_intensity_bgsub_pe_25q	circularityOV_fitc	circularity_brightfield	-	-	-	-	0.666667
Logistic_Regression	circularityOV_brightfield_std	circularityOV_fitc_25q	circularity_fitc_25q	mean_intensity_bgsub_pe_25q	diameter_brightfield_25q	circularity_fitc_std	-	-	-	-	0.666667
Logistic_Regression	circularityOV_brightfield_std	circularity_brightfield_25q	circularity_fitc_25q	mean_intensity_bgsub_pe_25q	diameter_brightfield_25q	circularity_fitc_std	circularity_brightfield	-	-	-	0.666667
Logistic_Regression	circularity_brightfield_25q	mean_intensity_bgsub_pe_25q	perimeter_fitc_75q	circularityOV_fitc	-	-	-	-	-	-	0.666667
Logistic_Regression	circularityOV_brightfield_std	circularityOV_fitc_25q	mean_intensity_bgsub_pe_25q	perimeter_fitc_75q	circularityOV_fitc	circularity_brightfield	-	-	-	-	0.666667
Logistic_Regression	circularityOV_brightfield_std	circularityOV_fitc_25q	circularity_brightfield_25q	mean_intensity_bgsub_pe_25q	diameter_brightfield_25q	circularity_brightfield	-	-	-	-	0.666667
Logistic_Regression	circularityOV_brightfield_std	circularityOV_fitc_25q	circularity_fitc_25q	circularityOV_fitc	diameter_brightfield_25q	circularity_brightfield	-	-	-	-	0.666667
Logistic_Regression	circularityOV_brightfield_std	perimeter_fitc_75q	-	-	-	-	-	-	-	-	0.666667
Logistic_Regression	circularityOV_brightfield_std	circularity_fitc_25q	mean_intensity_bgsub_pe_25q	circularityOV_fitc	diameter_brightfield_25q	circularity_fitc_std	circularity_brightfield	-	-	-	0.666667
Logistic_Regression	circularityOV_brightfield_std	circularityOV_fitc_25q	mean_intensity_bgsub_pe_25q	perimeter_fitc_75q	circularityOV_fitc	diameter_brightfield_25q	-	-	-	-	0.666667
Logistic_Regression	circularityOV_brightfield_std	mean_intensity_bgsub_pe_25q	perimeter_fitc_75q	circularityOV_fitc	diameter_brightfield_25q	circularity_fitc_std	circularity_brightfield	-	-	-	0.666667
Logistic_Regression	circularityOV_brightfield_std	circularityOV_fitc	-	-	-	-	-	-	-	-	0.666667
Logistic_Regression	circularityOV_brightfield_std	circularity_brightfield_25q	circularity_fitc_25q	mean_intensity_bgsub_pe_25q	perimeter_fitc_75q	circularity_fitc_std	circularity_brightfield	-	-	-	0.666667
Logistic_Regression	circularityOV_brightfield_std	circularity_fitc_25q	-	-	-	-	-	-	-	-	0.666667
Logistic_Regression	circularityOV_brightfield_std	circularity_fitc_25q	mean_intensity_bgsub_pe_25q	perimeter_fitc_75q	circularityOV_fitc	diameter_brightfield_25q	circularity_brightfield	-	-	-	0.666667
Logistic_Regression	circularityOV_brightfield_std	circularityOV_fitc_25q	-	-	-	-	-	-	-	-	0.666667
Logistic_Regression	circularity_fitc_25q	mean_intensity_bgsub_pe_25q	perimeter_fitc_75q	circularity_fitc_std	-	-	-	-	-	-	0.666667
Logistic_Regression	circularityOV_brightfield_std	circularity_brightfield_25q	-	-	-	-	-	-	-	-	0.666667
Logistic_Regression	circularityOV_brightfield_std	circularityOV_fitc_25q	circularity_brightfield_25q	mean_intensity_bgsub_pe_25q	circularity_fitc_std	circularity_brightfield	-	-	-	-	0.666667
Logistic_Regression	circularityOV_fitc_25q	mean_intensity_bgsub_pe_25q	circularityOV_fitc	diameter_brightfield_25q	-	-	-	-	-	-	0.666667
Logistic_Regression	circularityOV_brightfield_std	circularity_brightfield_25q	circularity_fitc_25q	-	-	-	-	-	-	-	0.666667
Logistic_Regression	circularityOV_brightfield_std	circularity_fitc_25q	mean_intensity_bgsub_pe_25q	circularityOV_fitc	circularity_fitc_std	circularity_brightfield	-	-	-	-	0.666667
Logistic_Regression	circularityOV_brightfield_std	circularity_brightfield_25q	circularity_fitc_25q	mean_intensity_bgsub_pe_25q	circularityOV_fitc	-	-	-	-	-	0.666667
Logistic_Regression	circularityOV_brightfield_std	circularityOV_fitc_25q	circularity_brightfield_25q	circularity_fitc_25q	mean_intensity_bgsub_pe_25q	diameter_brightfield_25q	-	-	-	-	0.666667
Logistic_Regression	circularityOV_brightfield_std	circularity_brightfield_25q	circularity_fitc_25q	mean_intensity_bgsub_pe_25q	circularity_brightfield	-	-	-	-	-	0.666667
Logistic_Regression	circularityOV_brightfield_std	circularityOV_fitc_25q	circularityOV_fitc	-	-	-	-	-	-	-	0.666667
Logistic_Regression	circularityOV_brightfield_std	circularity_brightfield_25q	circularity_fitc_25q	perimeter_fitc_75q	circularity_fitc_std	-	-	-	-	-	0.666667
Logistic_Regression	circularityOV_brightfield_std	circularityOV_fitc_25q	diameter_brightfield_25q	-	-	-	-	-	-	-	0.666667
Logistic_Regression	circularityOV_fitc_25q	circularity_fitc_25q	perimeter_fitc_75q	circularityOV_fitc	-	-	-	-	-	-	0.666667
Logistic_Regression	circularityOV_brightfield_std	circularityOV_fitc_25q	circularity_fitc_std	-	-	-	-	-	-	-	0.666667
Logistic_Regression	circularityOV_brightfield_std	circularityOV_fitc_25q	circularity_brightfield_25q	circularity_fitc_25q	mean_intensity_bgsub_pe_25q	circularity_brightfield	-	-	-	-	0.666667
Logistic_Regression	circularityOV_brightfield_std	circularityOV_fitc_25q	circularityOV_fitc	circularity_fitc_std	circularity_brightfield	-	-	-	-	-	0.666667
Logistic_Regression	circularityOV_brightfield_std	circularity_brightfield_25q	diameter_brightfield_25q	-	-	-	-	-	-	-	0.666667
Logistic_Regression	circularityOV_brightfield_std	circularityOV_fitc_25q	circularity_fitc_25q	mean_intensity_bgsub_pe_25q	circularityOV_fitc	circularity_fitc_std	circularity_brightfield	-	-	-	0.666667
Logistic_Regression	circularityOV_brightfield_std	circularityOV_fitc_25q	circularity_brightfield_25q	circularity_fitc_25q	mean_intensity_bgsub_pe_25q	circularityOV_fitc	-	-	-	-	0.666667
Logistic_Regression	circularityOV_brightfield_std	mean_intensity_bgsub_pe_25q	perimeter_fitc_75q	circularityOV_fitc	diameter_brightfield_25q	circularity_brightfield	-	-	-	-	0.666667
Logistic_Regression	circularityOV_brightfield_std	circularityOV_fitc_25q	perimeter_fitc_75q	circularityOV_fitc	-	-	-	-	-	-	0.666667
Logistic_Regression	circularityOV_brightfield_std	circularityOV_fitc_25q	circularity_brightfield_25q	circularity_fitc_25q	mean_intensity_bgsub_pe_25q	perimeter_fitc_75q	-	-	-	-	0.666667
Logistic_Regression	circularityOV_brightfield_std	circularityOV_fitc_25q	perimeter_fitc_75q	circularityOV_fitc	circularity_fitc_std	-	-	-	-	-	0.666667
Logistic_Regression	circularityOV_brightfield_std	circularityOV_fitc_25q	circularity_fitc_25q	diameter_brightfield_25q	circularity_brightfield	-	-	-	-	-	0.666667
Logistic_Regression	mean_intensity_bgsub_pe_25q	perimeter_fitc_75q	circularityOV_fitc	-	-	-	-	-	-	-	0.666667
Logistic_Regression	circularityOV_brightfield_std	circularityOV_fitc_25q	circularity_fitc_25q	circularityOV_fitc	diameter_brightfield_25q	-	-	-	-	-	0.666667
Logistic_Regression	circularityOV_brightfield_std	circularityOV_fitc_25q	circularity_brightfield_25q	-	-	-	-	-	-	-	0.666667
Logistic_Regression	circularityOV_brightfield_std	circularityOV_fitc_25q	mean_intensity_bgsub_pe_25q	perimeter_fitc_75q	circularityOV_fitc	circularity_fitc_std	circularity_brightfield	-	-	-	0.666667
Logistic_Regression	circularityOV_brightfield_std	circularity_brightfield_25q	mean_intensity_bgsub_pe_25q	perimeter_fitc_75q	circularityOV_fitc	diameter_brightfield_25q	-	-	-	-	0.666667
Logistic_Regression	circularityOV_brightfield_std	circularityOV_fitc_25q	mean_intensity_bgsub_pe_25q	perimeter_fitc_75q	circularityOV_fitc	diameter_brightfield_25q	circularity_brightfield	-	-	-	0.666667
Logistic_Regression	circularityOV_brightfield_std	circularityOV_fitc_25q	mean_intensity_bgsub_pe_25q	perimeter_fitc_75q	circularityOV_fitc	diameter_brightfield_25q	circularity_fitc_std	-	-	-	0.666667
Logistic_Regression	circularityOV_brightfield_std	circularityOV_fitc_25q	circularity_fitc_25q	circularityOV_fitc	circularity_brightfield	-	-	-	-	-	0.666667
Naive Bayes	mean_intensity_bgsub_pe_25q	diameter_brightfield_25q	circularity_fitc_std	-	-	-	-	-	-	-	0.666667
Naive Bayes	mean_intensity_bgsub_pe_25q	diameter_brightfield_25q	circularityOV_brightfield_median	-	-	-	-	-	-	-	0.666667
Naive Bayes	circularityOV_fitc_25q	circularityOV_fitc	diameter_brightfield_25q	circularity_fitc_std	circularityOV_brightfield_median	-	-	-	-	-	0.666667
Naive Bayes	circularity_brightfield_25q	circularity_fitc_25q	perimeter_fitc_75q	diameter_brightfield_25q	circularity_fitc_std	-	-	-	-	-	0.666667
Naive Bayes	mean_intensity_bgsub_pe_25q	perimeter_fitc_75q	diameter_brightfield_25q	-	-	-	-	-	-	-	0.666667
Naive Bayes	circularityOV_brightfield_std	circularityOV_fitc_25q	circularity_fitc_25q	perimeter_fitc_75q	diameter_brightfield_25q	circularity_fitc_std	-	-	-	-	0.666667
Naive Bayes	circularityOV_brightfield_std	circularity_brightfield_25q	mean_intensity_bgsub_pe_25q	perimeter_fitc_75q	-	-	-	-	-	-	0.666667
Naive Bayes	circularityOV_brightfield_std	circularity_brightfield_25q	circularity_fitc_25q	circularity_fitc_std	-	-	-	-	-	-	0.666667
Naive Bayes	circularityOV_brightfield_std	circularity_brightfield_25q	circularity_fitc_25q	perimeter_fitc_75q	-	-	-	-	-	-	0.666667
Naive Bayes	circularityOV_brightfield_std	circularity_brightfield_25q	mean_intensity_bgsub_pe_25q	circularity_fitc_std	-	-	-	-	-	-	0.666667
Naive Bayes	perimeter_fitc_75q	circularityOV_fitc	diameter_brightfield_25q	-	-	-	-	-	-	-	0.666667
Naive Bayes	circularityOV_brightfield_std	circularity_brightfield_25q	circularityOV_fitc	circularity_fitc_std	-	-	-	-	-	-	0.666667
Naive Bayes	perimeter_fitc_75q	circularityOV_fitc	circularityOV_brightfield_median	-	-	-	-	-	-	-	0.666667
Naive Bayes	circularity_brightfield_25q	circularity_fitc_25q	perimeter_fitc_75q	circularityOV_fitc	circularity_fitc_std	-	-	-	-	-	0.666667
Naive Bayes	circularityOV_fitc	circularityOV_brightfield_median	-	-	-	-	-	-	-	-	0.666667
Naive Bayes	circularityOV_brightfield_std	circularityOV_fitc_25q	circularityOV_fitc	-	-	-	-	-	-	-	0.666667
Naive Bayes	circularity_fitc_std	circularityOV_brightfield_median	-	-	-	-	-	-	-	-	0.666667
Naive Bayes	circularityOV_brightfield_std	circularityOV_fitc_25q	circularity_fitc_std	-	-	-	-	-	-	-	0.666667
Naive Bayes	mean_intensity_bgsub_pe_25q	circularityOV_brightfield_median	-	-	-	-	-	-	-	-	0.666667
Naive Bayes	circularityOV_fitc_25q	circularity_fitc_25q	mean_intensity_bgsub_pe_25q	circularityOV_fitc	diameter_brightfield_25q	circularityOV_brightfield_median	-	-	-	-	0.666667
Naive Bayes	circularityOV_brightfield_std	circularityOV_fitc	diameter_brightfield_25q	-	-	-	-	-	-	-	0.666667
Naive Bayes	circularityOV_brightfield_std	perimeter_fitc_75q	diameter_brightfield_25q	-	-	-	-	-	-	-	0.666667
Naive Bayes	circularityOV_brightfield_std	circularity_fitc_25q	circularityOV_brightfield_median	-	-	-	-	-	-	-	0.666667
Naive Bayes	circularityOV_brightfield_std	circularityOV_fitc_25q	circularityOV_brightfield_median	-	-	-	-	-	-	-	0.666667
Naive Bayes	circularityOV_brightfield_std	circularityOV_fitc_25q	circularity_brightfield_25q	circularity_fitc_25q	perimeter_fitc_75q	circularity_fitc_std	-	-	-	-	0.666667
Naive Bayes	circularityOV_fitc_25q	circularity_fitc_25q	circularityOV_fitc	diameter_brightfield_25q	circularity_fitc_std	circularityOV_brightfield_median	-	-	-	-	0.666667
Naive Bayes	circularityOV_brightfield_std	circularityOV_fitc_25q	circularity_brightfield_25q	mean_intensity_bgsub_pe_25q	circularityOV_fitc	circularityOV_brightfield_median	-	-	-	-	0.666667
Naive Bayes	circularityOV_fitc_25q	perimeter_fitc_75q	circularityOV_fitc	diameter_brightfield_25q	circularity_fitc_std	circularityOV_brightfield_median	-	-	-	-	0.666667
Naive Bayes	circularityOV_fitc_25q	circularity_fitc_25q	mean_intensity_bgsub_pe_25q	diameter_brightfield_25q	circularity_fitc_std	circularityOV_brightfield_median	-	-	-	-	0.666667
Naive Bayes	circularityOV_brightfield_std	circularityOV_fitc_25q	circularity_brightfield_25q	circularity_fitc_25q	circularityOV_fitc	diameter_brightfield_25q	-	-	-	-	0.666667
Naive Bayes	circularityOV_brightfield_std	circularityOV_fitc_25q	circularity_brightfield_25q	mean_intensity_bgsub_pe_25q	diameter_brightfield_25q	circularityOV_brightfield_median	-	-	-	-	0.666667
Naive Bayes	circularity_fitc_25q	diameter_brightfield_25q	-	-	-	-	-	-	-	-	0.666667
Naive Bayes	circularity_fitc_25q	perimeter_fitc_75q	-	-	-	-	-	-	-	-	0.666667
Naive Bayes	circularity_brightfield_25q	circularityOV_fitc	-	-	-	-	-	-	-	-	0.666667
Naive Bayes	circularity_brightfield_25q	mean_intensity_bgsub_pe_25q	diameter_brightfield_25q	-	-	-	-	-	-	-	0.666667
Naive Bayes	circularity_brightfield_25q	mean_intensity_bgsub_pe_25q	circularityOV_fitc	-	-	-	-	-	-	-	0.666667
Naive Bayes	circularityOV_brightfield_std	circularityOV_fitc	circularity_fitc_std	-	-	-	-	-	-	-	0.666667
Naive Bayes	circularity_fitc_25q	circularityOV_fitc	diameter_brightfield_25q	-	-	-	-	-	-	-	0.666667
Naive Bayes	circularity_fitc_25q	mean_intensity_bgsub_pe_25q	circularityOV_brightfield_median	-	-	-	-	-	-	-	0.666667
Naive Bayes	circularity_fitc_25q	mean_intensity_bgsub_pe_25q	diameter_brightfield_25q	-	-	-	-	-	-	-	0.666667
Naive Bayes	circularity_brightfield_25q	circularity_fitc_std	circularityOV_brightfield_median	-	-	-	-	-	-	-	0.666667
Naive Bayes	circularity_fitc_25q	perimeter_fitc_75q	circularityOV_fitc	diameter_brightfield_25q	circularity_fitc_std	circularityOV_brightfield_median	-	-	-	-	0.666667
Naive Bayes	circularity_fitc_25q	mean_intensity_bgsub_pe_25q	circularityOV_fitc	diameter_brightfield_25q	circularity_fitc_std	circularityOV_brightfield_median	-	-	-	-	0.666667
Naive Bayes	circularityOV_fitc_25q	circularity_fitc_25q	perimeter_fitc_75q	-	-	-	-	-	-	-	0.666667
Naive Bayes	circularityOV_fitc_25q	circularityOV_fitc	diameter_brightfield_25q	-	-	-	-	-	-	-	0.666667
Naive Bayes	circularityOV_fitc_25q	perimeter_fitc_75q	diameter_brightfield_25q	-	-	-	-	-	-	-	0.666667
Naive Bayes	circularityOV_fitc_25q	mean_intensity_bgsub_pe_25q	circularityOV_brightfield_median	-	-	-	-	-	-	-	0.666667
Naive Bayes	circularityOV_fitc_25q	circularity_brightfield_25q	perimeter_fitc_75q	diameter_brightfield_25q	circularity_fitc_std	circularityOV_brightfield_median	-	-	-	-	0.666667
Naive Bayes	mean_intensity_bgsub_pe_25q	circularityOV_fitc	diameter_brightfield_25q	circularity_fitc_std	-	-	-	-	-	-	0.666667
Naive Bayes	mean_intensity_bgsub_pe_25q	circularityOV_fitc	circularity_fitc_std	circularityOV_brightfield_median	-	-	-	-	-	-	0.666667
Naive Bayes	mean_intensity_bgsub_pe_25q	perimeter_fitc_75q	circularity_fitc_std	circularityOV_brightfield_median	-	-	-	-	-	-	0.666667
Naive Bayes	circularityOV_brightfield_std	circularityOV_fitc_25q	circularity_brightfield_25q	perimeter_fitc_75q	circularity_fitc_std	-	-	-	-	-	0.666667
Naive Bayes	circularityOV_brightfield_std	mean_intensity_bgsub_pe_25q	perimeter_fitc_75q	diameter_brightfield_25q	circularity_fitc_std	circularityOV_brightfield_median	-	-	-	-	0.666667
Naive Bayes	circularityOV_fitc	diameter_brightfield_25q	circularity_fitc_std	circularityOV_brightfield_median	-	-	-	-	-	-	0.666667
Naive Bayes	circularityOV_brightfield_std	circularityOV_fitc_25q	circularity_brightfield_25q	mean_intensity_bgsub_pe_25q	circularityOV_brightfield_median	-	-	-	-	-	0.666667
Naive Bayes	circularityOV_brightfield_std	circularityOV_fitc_25q	circularity_fitc_25q	mean_intensity_bgsub_pe_25q	circularityOV_fitc	diameter_brightfield_25q	circularity_fitc_std	circularityOV_brightfield_median	-	-	0.666667
Naive Bayes	circularity_brightfield_25q	perimeter_fitc_75q	circularity_fitc_std	circularityOV_brightfield_median	-	-	-	-	-	-	0.666667
Naive Bayes	circularity_brightfield_25q	circularityOV_fitc	circularity_fitc_std	circularityOV_brightfield_median	-	-	-	-	-	-	0.666667
Naive Bayes	circularity_brightfield_25q	circularityOV_fitc	diameter_brightfield_25q	circularityOV_brightfield_median	-	-	-	-	-	-	0.666667
Naive Bayes	circularityOV_fitc_25q	circularity_brightfield_25q	perimeter_fitc_75q	circularityOV_fitc	circularity_fitc_std	-	-	-	-	-	0.666667
Naive Bayes	circularity_fitc_25q	circularityOV_fitc	diameter_brightfield_25q	circularity_fitc_std	-	-	-	-	-	-	0.666667
Naive Bayes	circularity_fitc_25q	mean_intensity_bgsub_pe_25q	circularity_fitc_std	circularityOV_brightfield_median	-	-	-	-	-	-	0.666667
Naive Bayes	circularityOV_brightfield_std	circularity_brightfield_25q	circularity_fitc_25q	diameter_brightfield_25q	circularity_fitc_std	circularityOV_brightfield_median	-	-	-	-	0.666667
Naive Bayes	circularity_fitc_25q	mean_intensity_bgsub_pe_25q	perimeter_fitc_75q	circularityOV_brightfield_median	-	-	-	-	-	-	0.666667
Naive Bayes	circularityOV_brightfield_std	mean_intensity_bgsub_pe_25q	perimeter_fitc_75q	circularityOV_fitc	circularity_fitc_std	circularityOV_brightfield_median	-	-	-	-	0.666667
Naive Bayes	circularityOV_brightfield_std	circularity_brightfield_25q	circularityOV_fitc	circularity_fitc_std	circularityOV_brightfield_median	-	-	-	-	-	0.666667
Naive Bayes	circularityOV_brightfield_std	circularity_brightfield_25q	circularity_fitc_25q	perimeter_fitc_75q	circularity_fitc_std	-	-	-	-	-	0.666667
Naive Bayes	circularityOV_fitc_25q	circularity_brightfield_25q	mean_intensity_bgsub_pe_25q	perimeter_fitc_75q	circularityOV_fitc	diameter_brightfield_25q	circularity_fitc_std	circularityOV_brightfield_median	-	-	0.666667
Naive Bayes	circularityOV_fitc_25q	circularity_brightfield_25q	circularity_fitc_25q	perimeter_fitc_75q	circularityOV_fitc	diameter_brightfield_25q	circularity_fitc_std	circularityOV_brightfield_median	-	-	0.666667
Naive Bayes	circularityOV_brightfield_std	circularity_brightfield_25q	circularity_fitc_25q	diameter_brightfield_25q	circularityOV_brightfield_median	-	-	-	-	-	0.666667
Naive Bayes	circularityOV_brightfield_std	circularity_brightfield_25q	perimeter_fitc_75q	circularityOV_fitc	circularityOV_brightfield_median	-	-	-	-	-	0.666667
Naive Bayes	circularityOV_brightfield_std	circularity_brightfield_25q	mean_intensity_bgsub_pe_25q	diameter_brightfield_25q	circularity_fitc_std	-	-	-	-	-	0.666667
Naive Bayes	circularityOV_brightfield_std	circularity_brightfield_25q	mean_intensity_bgsub_pe_25q	perimeter_fitc_75q	circularityOV_brightfield_median	-	-	-	-	-	0.666667
Naive Bayes	circularityOV_brightfield_std	circularityOV_fitc_25q	circularity_brightfield_25q	circularity_fitc_25q	perimeter_fitc_75q	circularityOV_fitc	diameter_brightfield_25q	circularity_fitc_std	circularityOV_brightfield_median	-	0.666667
Naive Bayes	circularityOV_brightfield_std	circularity_brightfield_25q	mean_intensity_bgsub_pe_25q	perimeter_fitc_75q	circularity_fitc_std	-	-	-	-	-	0.666667
Naive Bayes	circularityOV_brightfield_std	circularity_brightfield_25q	circularityOV_fitc	diameter_brightfield_25q	circularityOV_brightfield_median	-	-	-	-	-	0.666667
Naive Bayes	circularityOV_brightfield_std	circularity_fitc_25q	perimeter_fitc_75q	circularity_fitc_std	circularityOV_brightfield_median	-	-	-	-	-	0.666667
Naive Bayes	circularityOV_brightfield_std	circularity_fitc_25q	circularityOV_fitc	diameter_brightfield_25q	circularity_fitc_std	circularityOV_brightfield_median	-	-	-	-	0.666667
Naive Bayes	circularityOV_brightfield_std	circularityOV_fitc_25q	perimeter_fitc_75q	circularity_fitc_std	circularityOV_brightfield_median	-	-	-	-	-	0.666667
Naive Bayes	circularityOV_brightfield_std	circularity_fitc_25q	perimeter_fitc_75q	circularityOV_fitc	circularity_fitc_std	-	-	-	-	-	0.666667
Naive Bayes	circularityOV_brightfield_std	circularityOV_fitc_25q	perimeter_fitc_75q	circularityOV_fitc	circularity_fitc_std	-	-	-	-	-	0.666667
Naive Bayes	circularityOV_brightfield_std	circularityOV_fitc_25q	perimeter_fitc_75q	circularityOV_fitc	diameter_brightfield_25q	-	-	-	-	-	0.666667
Naive Bayes	circularityOV_brightfield_std	circularityOV_fitc_25q	mean_intensity_bgsub_pe_25q	circularityOV_fitc	circularityOV_brightfield_median	-	-	-	-	-	0.666667
Naive Bayes	circularityOV_fitc_25q	circularity_fitc_25q	circularityOV_fitc	diameter_brightfield_25q	circularity_fitc_std	-	-	-	-	-	0.666667
Naive Bayes	circularityOV_fitc_25q	circularity_brightfield_25q	mean_intensity_bgsub_pe_25q	perimeter_fitc_75q	-	-	-	-	-	-	0.666667
Naive Bayes	circularityOV_brightfield_std	circularityOV_fitc_25q	circularityOV_fitc	diameter_brightfield_25q	circularity_fitc_std	circularityOV_brightfield_median	-	-	-	-	0.666667
Naive Bayes	circularityOV_fitc_25q	circularity_brightfield_25q	perimeter_fitc_75q	circularityOV_brightfield_median	-	-	-	-	-	-	0.666667
Naive Bayes	circularityOV_fitc_25q	circularity_brightfield_25q	circularityOV_fitc	diameter_brightfield_25q	-	-	-	-	-	-	0.666667
Naive Bayes	circularityOV_brightfield_std	circularity_brightfield_25q	circularity_fitc_25q	mean_intensity_bgsub_pe_25q	circularityOV_fitc	circularityOV_brightfield_median	-	-	-	-	0.666667
Naive Bayes	circularityOV_fitc_25q	circularity_fitc_25q	mean_intensity_bgsub_pe_25q	diameter_brightfield_25q	-	-	-	-	-	-	0.666667
Naive Bayes	circularityOV_fitc_25q	circularity_brightfield_25q	circularity_fitc_std	circularityOV_brightfield_median	-	-	-	-	-	-	0.666667
Naive Bayes	circularityOV_brightfield_std	circularity_brightfield_25q	mean_intensity_bgsub_pe_25q	perimeter_fitc_75q	diameter_brightfield_25q	circularity_fitc_std	circularityOV_brightfield_median	-	-	-	0.666667
Naive Bayes	circularityOV_brightfield_std	circularity_fitc_25q	circularityOV_fitc	circularityOV_brightfield_median	-	-	-	-	-	-	0.666667
Naive Bayes	circularityOV_brightfield_std	circularity_fitc_25q	circularityOV_fitc	diameter_brightfield_25q	-	-	-	-	-	-	0.666667
Naive Bayes	circularityOV_brightfield_std	circularity_fitc_25q	perimeter_fitc_75q	circularityOV_brightfield_median	-	-	-	-	-	-	0.666667
Naive Bayes	circularityOV_brightfield_std	circularity_brightfield_25q	circularity_fitc_25q	circularityOV_fitc	diameter_brightfield_25q	circularity_fitc_std	circularityOV_brightfield_median	-	-	-	0.666667
Naive Bayes	circularityOV_brightfield_std	mean_intensity_bgsub_pe_25q	diameter_brightfield_25q	circularityOV_brightfield_median	-	-	-	-	-	-	0.666667
Naive Bayes	circularityOV_brightfield_std	mean_intensity_bgsub_pe_25q	diameter_brightfield_25q	circularity_fitc_std	-	-	-	-	-	-	0.666667
Naive Bayes	circularityOV_fitc_25q	circularity_brightfield_25q	circularity_fitc_25q	circularityOV_fitc	diameter_brightfield_25q	circularity_fitc_std	-	-	-	-	0.666667
Naive Bayes	circularityOV_fitc_25q	mean_intensity_bgsub_pe_25q	circularityOV_fitc	diameter_brightfield_25q	circularityOV_brightfield_median	-	-	-	-	-	0.666667
Naive Bayes	circularityOV_brightfield_std	mean_intensity_bgsub_pe_25q	perimeter_fitc_75q	circularityOV_brightfield_median	-	-	-	-	-	-	0.666667
Naive Bayes	circularityOV_brightfield_std	mean_intensity_bgsub_pe_25q	perimeter_fitc_75q	diameter_brightfield_25q	-	-	-	-	-	-	0.666667
Naive Bayes	circularityOV_fitc_25q	mean_intensity_bgsub_pe_25q	circularity_fitc_std	circularityOV_brightfield_median	-	-	-	-	-	-	0.666667
Naive Bayes	circularity_brightfield_25q	circularity_fitc_25q	mean_intensity_bgsub_pe_25q	perimeter_fitc_75q	-	-	-	-	-	-	0.666667
Naive Bayes	circularityOV_fitc_25q	circularityOV_fitc	circularity_fitc_std	circularityOV_brightfield_median	-	-	-	-	-	-	0.666667
Naive Bayes	circularityOV_fitc_25q	circularityOV_fitc	diameter_brightfield_25q	circularityOV_brightfield_median	-	-	-	-	-	-	0.666667
Naive Bayes	circularityOV_fitc_25q	circularityOV_fitc	diameter_brightfield_25q	circularity_fitc_std	-	-	-	-	-	-	0.666667
Naive Bayes	circularity_brightfield_25q	circularity_fitc_25q	circularityOV_fitc	circularityOV_brightfield_median	-	-	-	-	-	-	0.666667
Naive Bayes	circularity_brightfield_25q	circularity_fitc_25q	circularityOV_fitc	diameter_brightfield_25q	-	-	-	-	-	-	0.666667
Naive Bayes	circularityOV_brightfield_std	circularity_brightfield_25q	circularity_fitc_25q	mean_intensity_bgsub_pe_25q	diameter_brightfield_25q	circularityOV_brightfield_median	-	-	-	-	0.666667
Naive Bayes	circularity_brightfield_25q	circularity_fitc_25q	circularity_fitc_std	circularityOV_brightfield_median	-	-	-	-	-	-	0.666667
Naive Bayes	circularityOV_fitc_25q	mean_intensity_bgsub_pe_25q	circularityOV_fitc	diameter_brightfield_25q	-	-	-	-	-	-	0.666667
Naive Bayes	circularity_brightfield_25q	mean_intensity_bgsub_pe_25q	circularityOV_fitc	diameter_brightfield_25q	-	-	-	-	-	-	0.666667
Random_Forest	circularityOV_brightfield_std	circularityOV_fitc_25q	circularity_brightfield_25q	circularity_fitc_25q	mean_intensity_bgsub_pe_25q	perimeter_fitc_75q	circularityOV_fitc	circularity_fitc_std	-	-	0.666667
Random_Forest	circularityOV_fitc_25q	circularity_brightfield_25q	mean_intensity_bgsub_pe_25q	perimeter_fitc_75q	circularityOV_fitc	diameter_brightfield_25q	-	-	-	-	0.666667
Random_Forest	circularityOV_brightfield_std	circularityOV_fitc_25q	circularity_fitc_25q	mean_intensity_bgsub_pe_25q	perimeter_fitc_75q	diameter_brightfield_25q	circularity_fitc_std	-	-	-	0.666667
Random_Forest	circularityOV_brightfield_std	circularity_brightfield_25q	mean_intensity_bgsub_pe_25q	perimeter_fitc_75q	circularity_brightfield	-	-	-	-	-	0.666667
Random_Forest	circularityOV_fitc_25q	circularity_brightfield_25q	circularity_fitc_25q	mean_intensity_bgsub_pe_25q	circularityOV_fitc	diameter_brightfield_25q	-	-	-	-	0.666667
Random_Forest	circularityOV_brightfield_std	circularityOV_fitc_25q	circularity_fitc_25q	mean_intensity_bgsub_pe_25q	perimeter_fitc_75q	diameter_brightfield_25q	circularity_brightfield	-	-	-	0.666667
Random_Forest	circularityOV_fitc_25q	circularity_brightfield_25q	circularity_fitc_25q	mean_intensity_bgsub_pe_25q	-	-	-	-	-	-	0.666667
Random_Forest	circularityOV_brightfield_std	perimeter_fitc_75q	circularity_brightfield	-	-	-	-	-	-	-	0.666667
Random_Forest	circularityOV_brightfield_std	mean_intensity_bgsub_pe_25q	diameter_brightfield_25q	-	-	-	-	-	-	-	0.666667
Random_Forest	circularity_brightfield_25q	mean_intensity_bgsub_pe_25q	perimeter_fitc_75q	circularityOV_fitc	circularity_brightfield	-	-	-	-	-	0.666667
Random_Forest	circularityOV_brightfield_std	mean_intensity_bgsub_pe_25q	perimeter_fitc_75q	circularityOV_fitc	-	-	-	-	-	-	0.666667
Random_Forest	circularityOV_fitc_25q	circularity_brightfield_25q	mean_intensity_bgsub_pe_25q	perimeter_fitc_75q	circularity_brightfield	-	-	-	-	-	0.666667
Random_Forest	circularityOV_fitc_25q	circularity_brightfield_25q	mean_intensity_bgsub_pe_25q	circularityOV_fitc	diameter_brightfield_25q	-	-	-	-	-	0.666667
Random_Forest	circularityOV_fitc_25q	circularity_brightfield_25q	mean_intensity_bgsub_pe_25q	circularityOV_fitc	circularity_brightfield	-	-	-	-	-	0.666667
Random_Forest	circularity_brightfield_25q	mean_intensity_bgsub_pe_25q	perimeter_fitc_75q	circularityOV_fitc	diameter_brightfield_25q	circularity_brightfield	-	-	-	-	0.666667
Random_Forest	circularityOV_brightfield_std	circularityOV_fitc_25q	circularity_brightfield_25q	mean_intensity_bgsub_pe_25q	perimeter_fitc_75q	circularityOV_fitc	circularity_fitc_std	-	-	-	0.666667
Random_Forest	circularityOV_brightfield_std	circularity_fitc_25q	mean_intensity_bgsub_pe_25q	perimeter_fitc_75q	-	-	-	-	-	-	0.666667
Random_Forest	circularityOV_brightfield_std	circularity_fitc_25q	perimeter_fitc_75q	diameter_brightfield_25q	-	-	-	-	-	-	0.666667
Random_Forest	circularityOV_fitc_25q	mean_intensity_bgsub_pe_25q	circularityOV_fitc	diameter_brightfield_25q	circularity_fitc_std	-	-	-	-	-	0.666667
Random_Forest	circularityOV_fitc_25q	circularity_fitc_25q	circularityOV_fitc	-	-	-	-	-	-	-	0.666667
Random_Forest	circularityOV_brightfield_std	mean_intensity_bgsub_pe_25q	perimeter_fitc_75q	circularityOV_fitc	circularity_fitc_std	-	-	-	-	-	0.666667
Random_Forest	circularityOV_brightfield_std	perimeter_fitc_75q	diameter_brightfield_25q	circularity_fitc_std	-	-	-	-	-	-	0.666667
Random_Forest	circularityOV_brightfield_std	circularityOV_fitc_25q	circularity_brightfield_25q	perimeter_fitc_75q	circularityOV_fitc	diameter_brightfield_25q	circularity_fitc_std	-	-	-	0.666667
Random_Forest	circularityOV_brightfield_std	circularity_brightfield_25q	mean_intensity_bgsub_pe_25q	perimeter_fitc_75q	-	-	-	-	-	-	0.666667
Random_Forest	circularityOV_brightfield_std	mean_intensity_bgsub_pe_25q	circularityOV_fitc	diameter_brightfield_25q	-	-	-	-	-	-	0.666667
Random_Forest	circularityOV_brightfield_std	mean_intensity_bgsub_pe_25q	perimeter_fitc_75q	circularity_brightfield	-	-	-	-	-	-	0.666667
Random_Forest	circularityOV_brightfield_std	circularityOV_fitc_25q	circularity_brightfield_25q	mean_intensity_bgsub_pe_25q	perimeter_fitc_75q	diameter_brightfield_25q	circularity_brightfield	-	-	-	0.666667
Random_Forest	circularityOV_fitc_25q	perimeter_fitc_75q	diameter_brightfield_25q	-	-	-	-	-	-	-	0.666667
Random_Forest	circularity_fitc_25q	mean_intensity_bgsub_pe_25q	perimeter_fitc_75q	diameter_brightfield_25q	circularity_fitc_std	-	-	-	-	-	0.666667
Random_Forest	circularityOV_fitc_25q	circularity_brightfield_25q	circularity_fitc_25q	mean_intensity_bgsub_pe_25q	circularity_fitc_std	-	-	-	-	-	0.666667
Random_Forest	circularityOV_fitc_25q	circularity_brightfield_25q	circularity_fitc_25q	mean_intensity_bgsub_pe_25q	perimeter_fitc_75q	circularity_brightfield	-	-	-	-	0.666667
Random_Forest	circularityOV_fitc_25q	circularity_brightfield_25q	circularity_fitc_25q	mean_intensity_bgsub_pe_25q	perimeter_fitc_75q	circularity_fitc_std	circularity_brightfield	-	-	-	0.666667
Random_Forest	circularityOV_brightfield_std	circularityOV_fitc_25q	circularity_brightfield_25q	mean_intensity_bgsub_pe_25q	perimeter_fitc_75q	circularityOV_fitc	-	-	-	-	0.666667
Random_Forest	circularityOV_fitc_25q	circularity_brightfield_25q	circularity_fitc_25q	mean_intensity_bgsub_pe_25q	diameter_brightfield_25q	circularity_fitc_std	circularity_brightfield	-	-	-	0.666667
Random_Forest	mean_intensity_bgsub_pe_25q	perimeter_fitc_75q	diameter_brightfield_25q	circularity_brightfield	-	-	-	-	-	-	0.666667
Random_Forest	mean_intensity_bgsub_pe_25q	perimeter_fitc_75q	circularityOV_fitc	diameter_brightfield_25q	-	-	-	-	-	-	0.666667
Random_Forest	circularityOV_brightfield_std	circularityOV_fitc_25q	circularity_brightfield_25q	mean_intensity_bgsub_pe_25q	circularityOV_fitc	diameter_brightfield_25q	-	-	-	-	0.666667
Random_Forest	mean_intensity_bgsub_pe_25q	perimeter_fitc_75q	circularity_fitc_std	circularity_brightfield	-	-	-	-	-	-	0.666667
Random_Forest	circularityOV_brightfield_std	circularity_brightfield_25q	circularity_fitc_25q	mean_intensity_bgsub_pe_25q	perimeter_fitc_75q	diameter_brightfield_25q	-	-	-	-	0.666667
Random_Forest	circularityOV_fitc_25q	mean_intensity_bgsub_pe_25q	circularity_fitc_std	circularity_brightfield	-	-	-	-	-	-	0.666667
Random_Forest	circularityOV_fitc_25q	circularity_brightfield_25q	mean_intensity_bgsub_pe_25q	perimeter_fitc_75q	circularityOV_fitc	diameter_brightfield_25q	circularity_brightfield	-	-	-	0.666667
Random_Forest	circularityOV_fitc_25q	mean_intensity_bgsub_pe_25q	perimeter_fitc_75q	circularity_fitc_std	-	-	-	-	-	-	0.666667
Random_Forest	mean_intensity_bgsub_pe_25q	perimeter_fitc_75q	circularity_brightfield	-	-	-	-	-	-	-	0.666667
Random_Forest	mean_intensity_bgsub_pe_25q	perimeter_fitc_75q	-	-	-	-	-	-	-	-	0.666667
Random_Forest	mean_intensity_bgsub_pe_25q	circularityOV_fitc	-	-	-	-	-	-	-	-	0.666667
Random_Forest	circularityOV_brightfield_std	circularityOV_fitc_25q	circularity_brightfield_25q	mean_intensity_bgsub_pe_25q	circularityOV_fitc	-	-	-	-	-	0.666667
Random_Forest	circularityOV_fitc_25q	mean_intensity_bgsub_pe_25q	circularityOV_fitc	circularity_brightfield	-	-	-	-	-	-	0.666667
Random_Forest	circularity_brightfield_25q	mean_intensity_bgsub_pe_25q	-	-	-	-	-	-	-	-	0.666667
Random_Forest	circularityOV_brightfield_std	circularityOV_fitc_25q	mean_intensity_bgsub_pe_25q	perimeter_fitc_75q	circularityOV_fitc	circularity_brightfield	-	-	-	-	0.666667
Random_Forest	circularityOV_brightfield_std	circularityOV_fitc_25q	circularity_fitc_25q	mean_intensity_bgsub_pe_25q	perimeter_fitc_75q	circularity_brightfield	-	-	-	-	0.666667
Random_Forest	circularityOV_brightfield_std	circularityOV_fitc_25q	circularity_fitc_25q	mean_intensity_bgsub_pe_25q	perimeter_fitc_75q	diameter_brightfield_25q	-	-	-	-	0.666667
Random_Forest	circularityOV_brightfield_std	circularityOV_fitc_25q	circularity_fitc_25q	mean_intensity_bgsub_pe_25q	perimeter_fitc_75q	circularityOV_fitc	-	-	-	-	0.666667
Random_Forest	circularityOV_brightfield_std	circularity_fitc_25q	mean_intensity_bgsub_pe_25q	perimeter_fitc_75q	diameter_brightfield_25q	circularity_fitc_std	circularity_brightfield	-	-	-	0.666667
Random_Forest	circularityOV_brightfield_std	circularityOV_fitc_25q	mean_intensity_bgsub_pe_25q	perimeter_fitc_75q	circularityOV_fitc	diameter_brightfield_25q	-	-	-	-	0.666667
Random_Forest	circularity_fitc_25q	mean_intensity_bgsub_pe_25q	perimeter_fitc_75q	diameter_brightfield_25q	-	-	-	-	-	-	0.666667
Random_Forest	circularityOV_fitc_25q	circularity_fitc_25q	mean_intensity_bgsub_pe_25q	diameter_brightfield_25q	-	-	-	-	-	-	0.666667
Random_Forest	circularity_brightfield_25q	circularity_fitc_25q	mean_intensity_bgsub_pe_25q	perimeter_fitc_75q	circularityOV_fitc	diameter_brightfield_25q	circularity_brightfield	-	-	-	0.666667
Random_Forest	circularityOV_brightfield_std	circularityOV_fitc_25q	mean_intensity_bgsub_pe_25q	perimeter_fitc_75q	-	-	-	-	-	-	0.666667
Random_Forest	circularityOV_brightfield_std	circularity_fitc_25q	mean_intensity_bgsub_pe_25q	perimeter_fitc_75q	diameter_brightfield_25q	circularity_brightfield	-	-	-	-	0.666667
Random_Forest	circularityOV_fitc_25q	circularity_brightfield_25q	circularity_fitc_25q	mean_intensity_bgsub_pe_25q	perimeter_fitc_75q	circularity_fitc_std	-	-	-	-	0.666667
Random_Forest	circularityOV_brightfield_std	circularityOV_fitc_25q	circularity_brightfield_25q	circularity_fitc_25q	mean_intensity_bgsub_pe_25q	perimeter_fitc_75q	-	-	-	-	0.666667
Random_Forest	circularityOV_brightfield_std	mean_intensity_bgsub_pe_25q	perimeter_fitc_75q	circularityOV_fitc	diameter_brightfield_25q	circularity_fitc_std	-	-	-	-	0.666667
Random_Forest	circularityOV_fitc_25q	circularity_brightfield_25q	circularity_fitc_25q	mean_intensity_bgsub_pe_25q	perimeter_fitc_75q	circularityOV_fitc	-	-	-	-	0.666667
Random_Forest	circularityOV_brightfield_std	circularity_brightfield_25q	mean_intensity_bgsub_pe_25q	perimeter_fitc_75q	circularityOV_fitc	diameter_brightfield_25q	-	-	-	-	0.666667
Random_Forest	circularityOV_brightfield_std	circularity_brightfield_25q	mean_intensity_bgsub_pe_25q	perimeter_fitc_75q	circularityOV_fitc	circularity_brightfield	-	-	-	-	0.666667
Random_Forest	mean_intensity_bgsub_pe_25q	perimeter_fitc_75q	diameter_brightfield_25q	-	-	-	-	-	-	-	0.666667
Random_Forest	circularityOV_brightfield_std	circularityOV_fitc_25q	mean_intensity_bgsub_pe_25q	circularityOV_fitc	circularity_brightfield	-	-	-	-	-	0.666667
Random_Forest	circularityOV_brightfield_std	circularityOV_fitc_25q	circularity_fitc_25q	mean_intensity_bgsub_pe_25q	perimeter_fitc_75q	-	-	-	-	-	0.666667
Decision Trees	circularity_brightfield_25q	mean_intensity_bgsub_pe_25q	perimeter_fitc_75q	circularityOV_fitc	diameter_brightfield_25q	circularity_fitc_std	circularity_brightfield	-	-	-	0.644444
Decision Trees	circularity_brightfield_25q	circularity_fitc_25q	mean_intensity_bgsub_pe_25q	perimeter_fitc_75q	circularityOV_fitc	-	-	-	-	-	0.644444
Decision Trees	circularityOV_brightfield_std	circularity_brightfield_25q	perimeter_fitc_75q	circularity_brightfield	-	-	-	-	-	-	0.644444
Decision Trees	circularityOV_fitc_25q	mean_intensity_bgsub_pe_25q	perimeter_fitc_75q	circularity_fitc_std	-	-	-	-	-	-	0.644444
Decision Trees	circularity_fitc_25q	mean_intensity_bgsub_pe_25q	perimeter_fitc_75q	circularity_fitc_std	-	-	-	-	-	-	0.644444
Decision Trees	circularity_brightfield_25q	mean_intensity_bgsub_pe_25q	perimeter_fitc_75q	circularityOV_fitc	-	-	-	-	-	-	0.644444
Decision Trees	perimeter_fitc_75q	circularityOV_fitc	diameter_brightfield_25q	circularity_fitc_std	-	-	-	-	-	-	0.644444
Decision Trees	mean_intensity_bgsub_pe_25q	perimeter_fitc_75q	circularityOV_fitc	circularity_brightfield	-	-	-	-	-	-	0.644444
Decision Trees	circularityOV_fitc_25q	circularity_brightfield_25q	mean_intensity_bgsub_pe_25q	perimeter_fitc_75q	circularity_brightfield	-	-	-	-	-	0.644444
Decision Trees	perimeter_fitc_75q	circularityOV_fitc	diameter_brightfield_25q	-	-	-	-	-	-	-	0.644444
Decision Trees	circularityOV_brightfield_std	perimeter_fitc_75q	circularityOV_fitc	diameter_brightfield_25q	-	-	-	-	-	-	0.644444
Decision Trees	circularity_brightfield_25q	mean_intensity_bgsub_pe_25q	perimeter_fitc_75q	diameter_brightfield_25q	circularity_fitc_std	-	-	-	-	-	0.644444
Decision Trees	circularity_brightfield_25q	perimeter_fitc_75q	diameter_brightfield_25q	-	-	-	-	-	-	-	0.644444
Decision Trees	circularity_fitc_25q	mean_intensity_bgsub_pe_25q	-	-	-	-	-	-	-	-	0.644444
Decision Trees	circularity_brightfield_25q	mean_intensity_bgsub_pe_25q	perimeter_fitc_75q	circularityOV_fitc	circularity_fitc_std	-	-	-	-	-	0.644444
Decision Trees	circularity_brightfield_25q	perimeter_fitc_75q	circularityOV_fitc	diameter_brightfield_25q	circularity_fitc_std	-	-	-	-	-	0.644444
Decision Trees	circularityOV_fitc_25q	circularity_fitc_25q	mean_intensity_bgsub_pe_25q	circularityOV_fitc	diameter_brightfield_25q	circularity_brightfield	-	-	-	-	0.644444
Decision Trees	circularityOV_fitc_25q	circularity_fitc_25q	mean_intensity_bgsub_pe_25q	circularityOV_fitc	circularity_fitc_std	circularity_brightfield	-	-	-	-	0.644444
Decision Trees	mean_intensity_bgsub_pe_25q	-	-	-	-	-	-	-	-	-	0.644444
Decision Trees	circularity_brightfield_25q	mean_intensity_bgsub_pe_25q	perimeter_fitc_75q	circularityOV_fitc	diameter_brightfield_25q	circularity_fitc_std	-	-	-	-	0.644444
Decision Trees	circularityOV_fitc_25q	circularity_brightfield_25q	circularity_fitc_25q	mean_intensity_bgsub_pe_25q	circularity_fitc_std	circularity_brightfield	-	-	-	-	0.644444
Decision Trees	circularity_brightfield_25q	perimeter_fitc_75q	diameter_brightfield_25q	circularity_fitc_std	circularity_brightfield	-	-	-	-	-	0.644444
Decision Trees	circularityOV_brightfield_std	mean_intensity_bgsub_pe_25q	perimeter_fitc_75q	-	-	-	-	-	-	-	0.644444
Decision Trees	circularity_brightfield_25q	mean_intensity_bgsub_pe_25q	diameter_brightfield_25q	-	-	-	-	-	-	-	0.644444
Decision Trees	circularityOV_fitc_25q	circularity_fitc_25q	mean_intensity_bgsub_pe_25q	diameter_brightfield_25q	circularity_fitc_std	circularity_brightfield	-	-	-	-	0.644444
Logistic_Regression	circularityOV_brightfield_std	circularity_brightfield_25q	circularity_fitc_25q	diameter_brightfield_25q	-	-	-	-	-	-	0.644444
Logistic_Regression	circularityOV_brightfield_std	circularityOV_fitc_25q	circularity_brightfield_25q	circularity_fitc_25q	mean_intensity_bgsub_pe_25q	perimeter_fitc_75q	circularityOV_fitc	diameter_brightfield_25q	circularity_fitc_std	circularity_brightfield	0.644444
Logistic_Regression	circularityOV_fitc_25q	mean_intensity_bgsub_pe_25q	circularityOV_fitc	diameter_brightfield_25q	circularity_brightfield	-	-	-	-	-	0.644444
Logistic_Regression	circularityOV_brightfield_std	circularity_brightfield_25q	mean_intensity_bgsub_pe_25q	circularityOV_fitc	diameter_brightfield_25q	circularity_fitc_std	circularity_brightfield	-	-	-	0.644444
Logistic_Regression	circularityOV_brightfield_std	circularityOV_fitc_25q	circularity_brightfield_25q	circularity_fitc_std	-	-	-	-	-	-	0.644444
Logistic_Regression	circularityOV_fitc_25q	circularity_brightfield_25q	circularity_fitc_25q	perimeter_fitc_75q	circularityOV_fitc	diameter_brightfield_25q	circularity_brightfield	-	-	-	0.644444
Logistic_Regression	circularityOV_brightfield_std	circularity_brightfield_25q	circularity_fitc_25q	perimeter_fitc_75q	circularityOV_fitc	circularity_fitc_std	circularity_brightfield	-	-	-	0.644444
Logistic_Regression	circularityOV_brightfield_std	circularity_brightfield_25q	circularity_fitc_25q	mean_intensity_bgsub_pe_25q	perimeter_fitc_75q	circularityOV_fitc	diameter_brightfield_25q	circularity_fitc_std	-	-	0.644444
Logistic_Regression	circularityOV_fitc_25q	circularity_fitc_25q	mean_intensity_bgsub_pe_25q	perimeter_fitc_75q	circularityOV_fitc	diameter_brightfield_25q	circularity_fitc_std	-	-	-	0.644444
Logistic_Regression	circularityOV_brightfield_std	circularity_brightfield_25q	circularity_fitc_25q	mean_intensity_bgsub_pe_25q	perimeter_fitc_75q	circularityOV_fitc	diameter_brightfield_25q	circularity_brightfield	-	-	0.644444
Logistic_Regression	circularityOV_brightfield_std	circularityOV_fitc_25q	circularity_brightfield_25q	circularity_fitc_25q	mean_intensity_bgsub_pe_25q	perimeter_fitc_75q	diameter_brightfield_25q	circularity_fitc_std	-	-	0.644444
Logistic_Regression	circularityOV_brightfield_std	circularity_brightfield_25q	circularity_fitc_25q	circularityOV_fitc	diameter_brightfield_25q	circularity_fitc_std	circularity_brightfield	-	-	-	0.644444
Logistic_Regression	circularityOV_brightfield_std	circularityOV_fitc_25q	circularity_brightfield_25q	circularity_fitc_25q	mean_intensity_bgsub_pe_25q	perimeter_fitc_75q	diameter_brightfield_25q	circularity_brightfield	-	-	0.644444
Logistic_Regression	circularityOV_brightfield_std	circularityOV_fitc_25q	perimeter_fitc_75q	circularity_brightfield	-	-	-	-	-	-	0.644444
Logistic_Regression	circularityOV_brightfield_std	circularity_brightfield_25q	mean_intensity_bgsub_pe_25q	perimeter_fitc_75q	circularityOV_fitc	circularity_fitc_std	circularity_brightfield	-	-	-	0.644444
Logistic_Regression	circularityOV_brightfield_std	circularityOV_fitc_25q	circularity_brightfield_25q	circularity_fitc_25q	mean_intensity_bgsub_pe_25q	perimeter_fitc_75q	circularityOV_fitc	circularity_fitc_std	-	-	0.644444
Logistic_Regression	circularityOV_brightfield_std	circularity_brightfield_25q	circularity_fitc_25q	mean_intensity_bgsub_pe_25q	perimeter_fitc_75q	diameter_brightfield_25q	circularity_fitc_std	circularity_brightfield	-	-	0.644444
Logistic_Regression	circularityOV_brightfield_std	circularityOV_fitc_25q	circularity_fitc_25q	mean_intensity_bgsub_pe_25q	circularityOV_fitc	diameter_brightfield_25q	circularity_fitc_std	circularity_brightfield	-	-	0.644444
Logistic_Regression	circularityOV_brightfield_std	circularityOV_fitc_25q	circularity_fitc_25q	circularity_fitc_std	-	-	-	-	-	-	0.644444
Logistic_Regression	circularity_brightfield_25q	circularity_fitc_25q	mean_intensity_bgsub_pe_25q	perimeter_fitc_75q	diameter_brightfield_25q	circularity_fitc_std	circularity_brightfield	-	-	-	0.644444
Logistic_Regression	circularityOV_brightfield_std	circularity_brightfield_25q	perimeter_fitc_75q	diameter_brightfield_25q	-	-	-	-	-	-	0.644444
Logistic_Regression	circularityOV_brightfield_std	circularityOV_fitc_25q	circularityOV_fitc	circularity_brightfield	-	-	-	-	-	-	0.644444
Logistic_Regression	circularityOV_fitc_25q	mean_intensity_bgsub_pe_25q	perimeter_fitc_75q	diameter_brightfield_25q	circularity_brightfield	-	-	-	-	-	0.644444
Logistic_Regression	circularityOV_brightfield_std	circularity_brightfield_25q	perimeter_fitc_75q	circularityOV_fitc	-	-	-	-	-	-	0.644444
Logistic_Regression	circularityOV_brightfield_std	circularityOV_fitc_25q	circularity_fitc_25q	circularityOV_fitc	-	-	-	-	-	-	0.644444
Logistic_Regression	circularityOV_brightfield_std	circularityOV_fitc_25q	circularity_brightfield_25q	circularity_fitc_25q	-	-	-	-	-	-	0.644444
Logistic_Regression	circularityOV_brightfield_std	circularityOV_fitc_25q	diameter_brightfield_25q	circularity_fitc_std	-	-	-	-	-	-	0.644444
Logistic_Regression	circularityOV_brightfield_std	circularity_fitc_25q	mean_intensity_bgsub_pe_25q	perimeter_fitc_75q	circularityOV_fitc	diameter_brightfield_25q	circularity_fitc_std	circularity_brightfield	-	-	0.644444
Logistic_Regression	circularityOV_brightfield_std	circularityOV_fitc_25q	circularity_brightfield_25q	perimeter_fitc_75q	-	-	-	-	-	-	0.644444
Logistic_Regression	circularityOV_fitc_25q	circularity_brightfield_25q	circularity_fitc_25q	mean_intensity_bgsub_pe_25q	perimeter_fitc_75q	diameter_brightfield_25q	circularity_brightfield	-	-	-	0.644444
Logistic_Regression	circularity_brightfield_25q	circularity_fitc_25q	mean_intensity_bgsub_pe_25q	perimeter_fitc_75q	circularity_fitc_std	-	-	-	-	-	0.644444
Logistic_Regression	circularityOV_fitc_25q	circularity_fitc_25q	mean_intensity_bgsub_pe_25q	perimeter_fitc_75q	circularityOV_fitc	circularity_fitc_std	circularity_brightfield	-	-	-	0.644444
Logistic_Regression	circularityOV_brightfield_std	circularityOV_fitc_25q	circularity_brightfield_25q	circularity_fitc_25q	circularityOV_fitc	diameter_brightfield_25q	circularity_fitc_std	circularity_brightfield	-	-	0.644444
Logistic_Regression	circularityOV_brightfield_std	circularityOV_fitc_25q	circularity_fitc_25q	circularity_brightfield	-	-	-	-	-	-	0.644444
Logistic_Regression	circularityOV_brightfield_std	circularityOV_fitc_25q	circularity_brightfield_25q	mean_intensity_bgsub_pe_25q	perimeter_fitc_75q	circularityOV_fitc	diameter_brightfield_25q	circularity_brightfield	-	-	0.644444
Logistic_Regression	circularityOV_brightfield_std	circularityOV_fitc_25q	circularity_brightfield_25q	circularity_fitc_25q	mean_intensity_bgsub_pe_25q	diameter_brightfield_25q	circularity_fitc_std	circularity_brightfield	-	-	0.644444
Logistic_Regression	circularityOV_brightfield_std	circularityOV_fitc_25q	circularity_brightfield_25q	circularity_fitc_25q	mean_intensity_bgsub_pe_25q	circularityOV_fitc	circularity_fitc_std	circularity_brightfield	-	-	0.644444
Logistic_Regression	circularityOV_fitc_25q	circularity_brightfield_25q	circularity_fitc_25q	mean_intensity_bgsub_pe_25q	diameter_brightfield_25q	circularity_fitc_std	circularity_brightfield	-	-	-	0.644444
Logistic_Regression	circularityOV_brightfield_std	circularity_fitc_25q	mean_intensity_bgsub_pe_25q	perimeter_fitc_75q	circularityOV_fitc	circularity_fitc_std	circularity_brightfield	-	-	-	0.644444
Logistic_Regression	circularityOV_brightfield_std	circularityOV_fitc_25q	circularity_brightfield_25q	circularity_fitc_25q	mean_intensity_bgsub_pe_25q	circularityOV_fitc	diameter_brightfield_25q	circularity_brightfield	-	-	0.644444
Logistic_Regression	circularityOV_fitc_25q	circularity_fitc_25q	mean_intensity_bgsub_pe_25q	perimeter_fitc_75q	circularityOV_fitc	diameter_brightfield_25q	circularity_brightfield	-	-	-	0.644444
Logistic_Regression	circularityOV_brightfield_std	circularity_brightfield_25q	circularityOV_fitc	circularity_brightfield	-	-	-	-	-	-	0.644444
Logistic_Regression	circularityOV_brightfield_std	circularityOV_fitc_25q	circularity_brightfield_25q	circularity_fitc_25q	mean_intensity_bgsub_pe_25q	circularityOV_fitc	diameter_brightfield_25q	circularity_fitc_std	circularity_brightfield	-	0.644444
Logistic_Regression	circularityOV_brightfield_std	circularityOV_fitc_25q	circularity_brightfield_25q	circularity_fitc_25q	mean_intensity_bgsub_pe_25q	perimeter_fitc_75q	diameter_brightfield_25q	circularity_fitc_std	circularity_brightfield	-	0.644444
Logistic_Regression	circularityOV_brightfield_std	circularity_brightfield_25q	circularityOV_fitc	circularity_fitc_std	-	-	-	-	-	-	0.644444
Logistic_Regression	circularity_brightfield_25q	circularity_fitc_25q	mean_intensity_bgsub_pe_25q	circularityOV_fitc	circularity_brightfield	-	-	-	-	-	0.644444
Logistic_Regression	circularityOV_brightfield_std	circularityOV_fitc_25q	circularity_brightfield_25q	mean_intensity_bgsub_pe_25q	circularityOV_fitc	diameter_brightfield_25q	circularity_fitc_std	circularity_brightfield	-	-	0.644444
Logistic_Regression	circularityOV_brightfield_std	circularity_brightfield_25q	circularity_fitc_25q	perimeter_fitc_75q	circularityOV_fitc	diameter_brightfield_25q	circularity_fitc_std	circularity_brightfield	-	-	0.644444
Logistic_Regression	circularityOV_brightfield_std	circularity_brightfield_25q	mean_intensity_bgsub_pe_25q	diameter_brightfield_25q	-	-	-	-	-	-	0.644444
Logistic_Regression	circularityOV_brightfield_std	circularity_brightfield_25q	circularityOV_fitc	diameter_brightfield_25q	-	-	-	-	-	-	0.644444
Logistic_Regression	circularityOV_brightfield_std	circularityOV_fitc_25q	circularity_brightfield_25q	circularity_fitc_25q	mean_intensity_bgsub_pe_25q	perimeter_fitc_75q	circularityOV_fitc	diameter_brightfield_25q	circularity_brightfield	-	0.644444
Logistic_Regression	circularityOV_brightfield_std	circularityOV_fitc_25q	circularity_brightfield_25q	circularity_fitc_25q	mean_intensity_bgsub_pe_25q	perimeter_fitc_75q	circularityOV_fitc	diameter_brightfield_25q	circularity_fitc_std	-	0.644444
Logistic_Regression	circularityOV_brightfield_std	circularity_brightfield_25q	mean_intensity_bgsub_pe_25q	perimeter_fitc_75q	circularityOV_fitc	diameter_brightfield_25q	circularity_fitc_std	circularity_brightfield	-	-	0.644444
Logistic_Regression	circularityOV_brightfield_std	circularity_brightfield_25q	circularity_fitc_25q	perimeter_fitc_75q	-	-	-	-	-	-	0.644444
Logistic_Regression	circularityOV_brightfield_std	circularity_brightfield_25q	perimeter_fitc_75q	circularity_brightfield	-	-	-	-	-	-	0.644444
Logistic_Regression	circularityOV_fitc_25q	circularity_fitc_25q	mean_intensity_bgsub_pe_25q	perimeter_fitc_75q	circularityOV_fitc	diameter_brightfield_25q	circularity_fitc_std	circularity_brightfield	-	-	0.644444
Logistic_Regression	circularityOV_brightfield_std	circularity_brightfield_25q	mean_intensity_bgsub_pe_25q	circularity_fitc_std	-	-	-	-	-	-	0.644444
Logistic_Regression	circularityOV_brightfield_std	circularity_brightfield_25q	circularity_fitc_std	circularity_brightfield	-	-	-	-	-	-	0.644444
Logistic_Regression	circularityOV_brightfield_std	circularityOV_fitc_25q	perimeter_fitc_75q	circularityOV_fitc	circularity_brightfield	-	-	-	-	-	0.644444
Logistic_Regression	circularityOV_brightfield_std	circularityOV_fitc_25q	perimeter_fitc_75q	circularityOV_fitc	diameter_brightfield_25q	-	-	-	-	-	0.644444
Logistic_Regression	circularityOV_fitc_25q	circularity_fitc_25q	perimeter_fitc_75q	circularity_brightfield	-	-	-	-	-	-	0.644444
Logistic_Regression	circularityOV_brightfield_std	circularityOV_fitc_25q	circularity_fitc_25q	circularity_fitc_std	circularity_brightfield	-	-	-	-	-	0.644444
Logistic_Regression	circularityOV_brightfield_std	circularityOV_fitc_25q	circularity_fitc_25q	diameter_brightfield_25q	circularity_fitc_std	-	-	-	-	-	0.644444
Logistic_Regression	circularityOV_brightfield_std	circularityOV_fitc_25q	perimeter_fitc_75q	diameter_brightfield_25q	circularity_fitc_std	-	-	-	-	-	0.644444
Logistic_Regression	circularityOV_brightfield_std	circularityOV_fitc_25q	circularity_fitc_25q	circularityOV_fitc	circularity_fitc_std	-	-	-	-	-	0.644444
Logistic_Regression	circularityOV_fitc_25q	mean_intensity_bgsub_pe_25q	perimeter_fitc_75q	circularity_brightfield	-	-	-	-	-	-	0.644444
Logistic_Regression	circularityOV_brightfield_std	circularityOV_fitc_25q	circularity_brightfield_25q	circularityOV_fitc	circularity_fitc_std	-	-	-	-	-	0.644444
Logistic_Regression	circularityOV_brightfield_std	circularityOV_fitc_25q	perimeter_fitc_75q	diameter_brightfield_25q	circularity_brightfield	-	-	-	-	-	0.644444
Logistic_Regression	circularityOV_fitc_25q	circularity_brightfield_25q	perimeter_fitc_75q	circularity_brightfield	-	-	-	-	-	-	0.644444
Logistic_Regression	circularityOV_brightfield_std	circularity_brightfield_25q	mean_intensity_bgsub_pe_25q	circularityOV_fitc	circularity_brightfield	-	-	-	-	-	0.644444
Logistic_Regression	circularityOV_fitc_25q	circularity_brightfield_25q	perimeter_fitc_75q	diameter_brightfield_25q	-	-	-	-	-	-	0.644444
Logistic_Regression	circularityOV_brightfield_std	circularity_brightfield_25q	mean_intensity_bgsub_pe_25q	perimeter_fitc_75q	diameter_brightfield_25q	-	-	-	-	-	0.644444
Logistic_Regression	circularityOV_brightfield_std	circularity_brightfield_25q	circularity_fitc_25q	diameter_brightfield_25q	circularity_fitc_std	-	-	-	-	-	0.644444
Logistic_Regression	circularityOV_fitc_25q	circularity_brightfield_25q	circularityOV_fitc	circularity_brightfield	-	-	-	-	-	-	0.644444
Logistic_Regression	circularityOV_brightfield_std	circularity_brightfield_25q	circularity_fitc_25q	circularityOV_fitc	diameter_brightfield_25q	-	-	-	-	-	0.644444
Logistic_Regression	circularityOV_brightfield_std	circularity_brightfield_25q	circularity_fitc_25q	perimeter_fitc_75q	circularity_brightfield	-	-	-	-	-	0.644444
Logistic_Regression	circularityOV_fitc_25q	circularity_brightfield_25q	diameter_brightfield_25q	circularity_brightfield	-	-	-	-	-	-	0.644444
Logistic_Regression	circularityOV_brightfield_std	circularity_brightfield_25q	circularity_fitc_25q	perimeter_fitc_75q	diameter_brightfield_25q	-	-	-	-	-	0.644444
Logistic_Regression	circularityOV_brightfield_std	circularity_brightfield_25q	circularity_fitc_25q	perimeter_fitc_75q	circularityOV_fitc	-	-	-	-	-	0.644444
Logistic_Regression	circularityOV_brightfield_std	circularityOV_fitc_25q	perimeter_fitc_75q	circularity_fitc_std	circularity_brightfield	-	-	-	-	-	0.644444
Logistic_Regression	circularityOV_brightfield_std	circularityOV_fitc_25q	circularity_brightfield_25q	perimeter_fitc_75q	circularity_brightfield	-	-	-	-	-	0.644444
Logistic_Regression	circularity_brightfield_25q	circularity_fitc_25q	mean_intensity_bgsub_pe_25q	circularity_brightfield	-	-	-	-	-	-	0.644444
Logistic_Regression	circularity_fitc_25q	perimeter_fitc_75q	circularityOV_fitc	circularity_brightfield	-	-	-	-	-	-	0.644444
Logistic_Regression	circularity_brightfield_25q	circularity_fitc_25q	perimeter_fitc_75q	circularity_brightfield	-	-	-	-	-	-	0.644444
Logistic_Regression	circularity_fitc_25q	mean_intensity_bgsub_pe_25q	perimeter_fitc_75q	diameter_brightfield_25q	-	-	-	-	-	-	0.644444
Logistic_Regression	circularityOV_brightfield_std	circularityOV_fitc_25q	circularity_brightfield_25q	circularity_fitc_25q	circularity_brightfield	-	-	-	-	-	0.644444
Logistic_Regression	circularityOV_brightfield_std	circularityOV_fitc_25q	circularity_brightfield_25q	circularity_fitc_25q	diameter_brightfield_25q	-	-	-	-	-	0.644444
Logistic_Regression	circularityOV_fitc_25q	perimeter_fitc_75q	circularityOV_fitc	circularity_fitc_std	-	-	-	-	-	-	0.644444
Logistic_Regression	circularityOV_brightfield_std	circularityOV_fitc_25q	circularity_brightfield_25q	circularity_fitc_25q	circularityOV_fitc	-	-	-	-	-	0.644444
Logistic_Regression	mean_intensity_bgsub_pe_25q	perimeter_fitc_75q	circularityOV_fitc	circularity_brightfield	-	-	-	-	-	-	0.644444
Logistic_Regression	circularityOV_fitc_25q	circularity_brightfield_25q	mean_intensity_bgsub_pe_25q	circularity_fitc_std	circularity_brightfield	-	-	-	-	-	0.644444
Logistic_Regression	circularityOV_brightfield_std	mean_intensity_bgsub_pe_25q	perimeter_fitc_75q	circularity_fitc_std	-	-	-	-	-	-	0.644444
Logistic_Regression	circularityOV_fitc_25q	circularity_brightfield_25q	circularity_fitc_25q	diameter_brightfield_25q	circularity_brightfield	-	-	-	-	-	0.644444
Logistic_Regression	circularityOV_brightfield_std	mean_intensity_bgsub_pe_25q	diameter_brightfield_25q	circularity_brightfield	-	-	-	-	-	-	0.644444
Logistic_Regression	circularityOV_fitc_25q	circularity_fitc_25q	perimeter_fitc_75q	circularityOV_fitc	circularity_brightfield	-	-	-	-	-	0.644444
Logistic_Regression	circularityOV_fitc_25q	circularity_fitc_25q	mean_intensity_bgsub_pe_25q	perimeter_fitc_75q	diameter_brightfield_25q	-	-	-	-	-	0.644444
Logistic_Regression	circularityOV_brightfield_std	circularity_fitc_25q	perimeter_fitc_75q	circularity_brightfield	-	-	-	-	-	-	0.644444
Logistic_Regression	circularityOV_fitc_25q	circularity_fitc_25q	mean_intensity_bgsub_pe_25q	perimeter_fitc_75q	circularityOV_fitc	-	-	-	-	-	0.644444
Logistic_Regression	circularityOV_brightfield_std	circularity_fitc_25q	circularityOV_fitc	circularity_brightfield	-	-	-	-	-	-	0.644444
Logistic_Regression	circularityOV_brightfield_std	circularity_fitc_25q	diameter_brightfield_25q	circularity_fitc_std	-	-	-	-	-	-	0.644444
Logistic_Regression	circularityOV_brightfield_std	circularity_fitc_25q	diameter_brightfield_25q	circularity_brightfield	-	-	-	-	-	-	0.644444
Logistic_Regression	circularityOV_fitc_25q	circularity_brightfield_25q	perimeter_fitc_75q	circularityOV_fitc	circularity_brightfield	-	-	-	-	-	0.644444
Logistic_Regression	circularityOV_fitc_25q	circularity_brightfield_25q	circularity_fitc_25q	perimeter_fitc_75q	circularityOV_fitc	-	-	-	-	-	0.644444
Logistic_Regression	circularityOV_brightfield_std	circularity_fitc_25q	perimeter_fitc_75q	diameter_brightfield_25q	circularity_brightfield	-	-	-	-	-	0.644444
Logistic_Regression	circularityOV_brightfield_std	circularityOV_fitc	diameter_brightfield_25q	circularity_brightfield	-	-	-	-	-	-	0.644444
Logistic_Regression	circularityOV_brightfield_std	circularity_fitc_25q	perimeter_fitc_75q	circularityOV_fitc	circularity_brightfield	-	-	-	-	-	0.644444
Logistic_Regression	circularityOV_brightfield_std	circularityOV_fitc	circularity_fitc_std	circularity_brightfield	-	-	-	-	-	-	0.644444
Logistic_Regression	circularityOV_fitc_25q	circularity_brightfield_25q	circularity_fitc_25q	mean_intensity_bgsub_pe_25q	circularityOV_fitc	-	-	-	-	-	0.644444
Logistic_Regression	circularityOV_brightfield_std	diameter_brightfield_25q	circularity_fitc_std	circularity_brightfield	-	-	-	-	-	-	0.644444
Logistic_Regression	circularityOV_brightfield_std	circularity_fitc_25q	mean_intensity_bgsub_pe_25q	circularityOV_fitc	circularity_brightfield	-	-	-	-	-	0.644444
Logistic_Regression	circularityOV_fitc_25q	circularity_brightfield_25q	circularity_fitc_25q	mean_intensity_bgsub_pe_25q	-	-	-	-	-	-	0.644444
Logistic_Regression	circularityOV_fitc_25q	circularity_brightfield_25q	circularity_fitc_25q	perimeter_fitc_75q	-	-	-	-	-	-	0.644444
Logistic_Regression	circularityOV_brightfield_std	circularity_brightfield_25q	circularityOV_fitc	diameter_brightfield_25q	circularity_brightfield	-	-	-	-	-	0.644444
Logistic_Regression	circularityOV_brightfield_std	circularity_brightfield_25q	perimeter_fitc_75q	diameter_brightfield_25q	circularity_brightfield	-	-	-	-	-	0.644444
Logistic_Regression	circularityOV_brightfield_std	circularity_brightfield_25q	perimeter_fitc_75q	circularityOV_fitc	circularity_brightfield	-	-	-	-	-	0.644444
Logistic_Regression	circularityOV_brightfield_std	circularity_brightfield_25q	perimeter_fitc_75q	circularityOV_fitc	diameter_brightfield_25q	-	-	-	-	-	0.644444
Logistic_Regression	circularityOV_brightfield_std	perimeter_fitc_75q	circularityOV_fitc	diameter_brightfield_25q	circularity_brightfield	-	-	-	-	-	0.644444
Logistic_Regression	circularityOV_brightfield_std	perimeter_fitc_75q	circularityOV_fitc	circularity_brightfield	-	-	-	-	-	-	0.644444
Logistic_Regression	circularityOV_brightfield_std	mean_intensity_bgsub_pe_25q	perimeter_fitc_75q	diameter_brightfield_25q	circularity_brightfield	-	-	-	-	-	0.644444
Logistic_Regression	circularityOV_brightfield_std	perimeter_fitc_75q	diameter_brightfield_25q	circularity_brightfield	-	-	-	-	-	-	0.644444
Logistic_Regression	circularityOV_brightfield_std	circularity_fitc_25q	circularityOV_fitc	circularity_fitc_std	circularity_brightfield	-	-	-	-	-	0.644444
Logistic_Regression	circularityOV_brightfield_std	circularity_fitc_25q	circularityOV_fitc	diameter_brightfield_25q	circularity_brightfield	-	-	-	-	-	0.644444
Logistic_Regression	circularity_brightfield_25q	mean_intensity_bgsub_pe_25q	circularityOV_fitc	circularity_brightfield	-	-	-	-	-	-	0.644444
Logistic_Regression	circularityOV_brightfield_std	circularityOV_fitc_25q	circularity_fitc_25q	-	-	-	-	-	-	-	0.644444
Logistic_Regression	circularityOV_brightfield_std	circularity_fitc_25q	mean_intensity_bgsub_pe_25q	circularityOV_fitc	diameter_brightfield_25q	circularity_brightfield	-	-	-	-	0.644444
Logistic_Regression	circularityOV_brightfield_std	circularityOV_fitc_25q	circularity_brightfield_25q	circularity_fitc_25q	mean_intensity_bgsub_pe_25q	perimeter_fitc_75q	circularity_brightfield	-	-	-	0.644444
Logistic_Regression	circularity_fitc_25q	mean_intensity_bgsub_pe_25q	perimeter_fitc_75q	diameter_brightfield_25q	circularity_fitc_std	-	-	-	-	-	0.644444
Logistic_Regression	circularityOV_brightfield_std	circularity_brightfield_25q	circularity_fitc_25q	perimeter_fitc_75q	diameter_brightfield_25q	circularity_brightfield	-	-	-	-	0.644444
Logistic_Regression	circularityOV_brightfield_std	circularityOV_fitc_25q	circularity_fitc_25q	circularityOV_fitc	circularity_fitc_std	circularity_brightfield	-	-	-	-	0.644444
Logistic_Regression	circularityOV_brightfield_std	circularity_fitc_25q	mean_intensity_bgsub_pe_25q	perimeter_fitc_75q	circularityOV_fitc	circularity_fitc_std	-	-	-	-	0.644444
Logistic_Regression	circularityOV_brightfield_std	circularity_brightfield_25q	perimeter_fitc_75q	circularityOV_fitc	diameter_brightfield_25q	circularity_brightfield	-	-	-	-	0.644444
Logistic_Regression	circularity_brightfield_25q	mean_intensity_bgsub_pe_25q	circularity_brightfield	-	-	-	-	-	-	-	0.644444
Logistic_Regression	circularity_brightfield_25q	perimeter_fitc_75q	circularityOV_fitc	diameter_brightfield_25q	circularity_brightfield	-	-	-	-	-	0.644444
Logistic_Regression	circularityOV_fitc_25q	circularity_fitc_25q	-	-	-	-	-	-	-	-	0.644444
Logistic_Regression	circularityOV_brightfield_std	circularity_brightfield_25q	circularity_fitc_25q	mean_intensity_bgsub_pe_25q	perimeter_fitc_75q	circularityOV_fitc	circularity_brightfield	-	-	-	0.644444
Logistic_Regression	circularityOV_brightfield_std	circularity_brightfield_25q	circularityOV_fitc	-	-	-	-	-	-	-	0.644444
Logistic_Regression	circularityOV_brightfield_std	mean_intensity_bgsub_pe_25q	perimeter_fitc_75q	diameter_brightfield_25q	circularity_fitc_std	circularity_brightfield	-	-	-	-	0.644444
Logistic_Regression	circularityOV_brightfield_std	circularity_brightfield_25q	mean_intensity_bgsub_pe_25q	circularityOV_fitc	circularity_fitc_std	circularity_brightfield	-	-	-	-	0.644444
Logistic_Regression	circularityOV_brightfield_std	circularityOV_fitc_25q	circularity_brightfield_25q	circularity_fitc_25q	circularityOV_fitc	circularity_brightfield	-	-	-	-	0.644444
Logistic_Regression	circularity_brightfield_25q	circularity_fitc_25q	mean_intensity_bgsub_pe_25q	perimeter_fitc_75q	circularityOV_fitc	circularity_brightfield	-	-	-	-	0.644444
Logistic_Regression	circularityOV_brightfield_std	circularity_brightfield_25q	perimeter_fitc_75q	-	-	-	-	-	-	-	0.644444
Logistic_Regression	circularityOV_brightfield_std	circularityOV_fitc_25q	circularity_fitc_25q	mean_intensity_bgsub_pe_25q	diameter_brightfield_25q	circularity_fitc_std	circularity_brightfield	-	-	-	0.644444
Logistic_Regression	circularityOV_fitc_25q	circularity_fitc_25q	mean_intensity_bgsub_pe_25q	perimeter_fitc_75q	circularityOV_fitc	diameter_brightfield_25q	-	-	-	-	0.644444
Logistic_Regression	circularityOV_brightfield_std	circularity_brightfield_25q	circularity_fitc_25q	perimeter_fitc_75q	circularityOV_fitc	diameter_brightfield_25q	-	-	-	-	0.644444
Logistic_Regression	circularityOV_fitc_25q	mean_intensity_bgsub_pe_25q	perimeter_fitc_75q	-	-	-	-	-	-	-	0.644444
Logistic_Regression	circularityOV_fitc_25q	circularity_fitc_25q	perimeter_fitc_75q	-	-	-	-	-	-	-	0.644444
Logistic_Regression	circularityOV_brightfield_std	circularityOV_fitc	circularity_fitc_std	-	-	-	-	-	-	-	0.644444
Logistic_Regression	circularityOV_brightfield_std	circularityOV_fitc_25q	circularity_brightfield_25q	circularity_fitc_25q	circularityOV_fitc	circularity_fitc_std	circularity_brightfield	-	-	-	0.644444
Logistic_Regression	circularityOV_brightfield_std	circularity_fitc_std	-	-	-	-	-	-	-	-	0.644444
Logistic_Regression	circularityOV_brightfield_std	circularity_fitc_25q	perimeter_fitc_75q	circularityOV_fitc	diameter_brightfield_25q	circularity_fitc_std	-	-	-	-	0.644444
Logistic_Regression	circularityOV_brightfield_std	circularityOV_fitc_25q	circularity_brightfield_25q	circularity_fitc_25q	diameter_brightfield_25q	circularity_brightfield	-	-	-	-	0.644444
Logistic_Regression	circularityOV_brightfield_std	circularity_brightfield_25q	circularity_fitc_25q	mean_intensity_bgsub_pe_25q	diameter_brightfield_25q	circularity_brightfield	-	-	-	-	0.644444
Logistic_Regression	circularityOV_brightfield_std	circularity_fitc_25q	perimeter_fitc_75q	circularityOV_fitc	diameter_brightfield_25q	circularity_brightfield	-	-	-	-	0.644444
Logistic_Regression	circularityOV_brightfield_std	circularity_brightfield_25q	mean_intensity_bgsub_pe_25q	-	-	-	-	-	-	-	0.644444
Logistic_Regression	circularityOV_fitc_25q	circularity_brightfield_25q	circularity_fitc_std	-	-	-	-	-	-	-	0.644444
Logistic_Regression	circularityOV_brightfield_std	circularity_brightfield_25q	circularity_fitc_25q	mean_intensity_bgsub_pe_25q	circularityOV_fitc	circularity_brightfield	-	-	-	-	0.644444
Logistic_Regression	circularityOV_brightfield_std	circularity_brightfield_25q	circularity_fitc_25q	perimeter_fitc_75q	diameter_brightfield_25q	circularity_fitc_std	-	-	-	-	0.644444
Logistic_Regression	circularityOV_brightfield_std	circularityOV_fitc_25q	circularity_brightfield	-	-	-	-	-	-	-	0.644444
Logistic_Regression	circularityOV_brightfield_std	circularity_brightfield_25q	circularity_fitc_25q	perimeter_fitc_75q	circularityOV_fitc	circularity_brightfield	-	-	-	-	0.644444
Logistic_Regression	circularity_brightfield_25q	mean_intensity_bgsub_pe_25q	perimeter_fitc_75q	circularityOV_fitc	circularity_brightfield	-	-	-	-	-	0.644444
Logistic_Regression	circularityOV_brightfield_std	circularityOV_fitc_25q	circularity_brightfield_25q	circularity_fitc_25q	circularityOV_fitc	diameter_brightfield_25q	circularity_brightfield	-	-	-	0.644444
Logistic_Regression	circularityOV_brightfield_std	circularity_fitc_25q	perimeter_fitc_75q	circularityOV_fitc	circularity_fitc_std	circularity_brightfield	-	-	-	-	0.644444
Logistic_Regression	circularityOV_brightfield_std	perimeter_fitc_75q	circularity_fitc_std	-	-	-	-	-	-	-	0.644444
Logistic_Regression	circularityOV_brightfield_std	circularityOV_fitc	circularity_brightfield	-	-	-	-	-	-	-	0.644444
Logistic_Regression	circularityOV_brightfield_std	circularityOV_fitc_25q	circularity_brightfield_25q	circularity_fitc_25q	mean_intensity_bgsub_pe_25q	diameter_brightfield_25q	circularity_fitc_std	-	-	-	0.644444
Logistic_Regression	circularity_brightfield_25q	circularity_fitc_25q	mean_intensity_bgsub_pe_25q	perimeter_fitc_75q	circularity_fitc_std	circularity_brightfield	-	-	-	-	0.644444
Logistic_Regression	circularityOV_brightfield_std	circularityOV_fitc_25q	circularity_brightfield_25q	perimeter_fitc_75q	diameter_brightfield_25q	circularity_brightfield	-	-	-	-	0.644444
Logistic_Regression	circularityOV_brightfield_std	circularityOV_fitc_25q	circularity_brightfield_25q	perimeter_fitc_75q	diameter_brightfield_25q	circularity_fitc_std	-	-	-	-	0.644444
Logistic_Regression	circularityOV_fitc_25q	circularity_fitc_25q	circularity_fitc_std	-	-	-	-	-	-	-	0.644444
Logistic_Regression	circularityOV_brightfield_std	circularity_brightfield_25q	circularity_fitc_25q	mean_intensity_bgsub_pe_25q	perimeter_fitc_75q	diameter_brightfield_25q	circularity_brightfield	-	-	-	0.644444
Logistic_Regression	circularityOV_brightfield_std	circularity_brightfield_25q	circularity_fitc_25q	mean_intensity_bgsub_pe_25q	circularityOV_fitc	circularity_fitc_std	circularity_brightfield	-	-	-	0.644444
Logistic_Regression	circularity_fitc_25q	perimeter_fitc_75q	circularity_brightfield	-	-	-	-	-	-	-	0.644444
Logistic_Regression	circularity_fitc_25q	mean_intensity_bgsub_pe_25q	perimeter_fitc_75q	-	-	-	-	-	-	-	0.644444
Logistic_Regression	circularityOV_brightfield_std	circularityOV_fitc_25q	circularity_fitc_25q	mean_intensity_bgsub_pe_25q	circularityOV_fitc	diameter_brightfield_25q	circularity_brightfield	-	-	-	0.644444
Logistic_Regression	circularityOV_brightfield_std	perimeter_fitc_75q	circularity_brightfield	-	-	-	-	-	-	-	0.644444
Logistic_Regression	circularityOV_brightfield_std	circularityOV_fitc_25q	circularity_brightfield_25q	circularity_fitc_25q	circularityOV_fitc	diameter_brightfield_25q	-	-	-	-	0.644444
Logistic_Regression	circularityOV_brightfield_std	circularityOV_fitc_25q	circularity_brightfield_25q	mean_intensity_bgsub_pe_25q	perimeter_fitc_75q	diameter_brightfield_25q	circularity_brightfield	-	-	-	0.644444
Logistic_Regression	circularityOV_fitc_25q	circularity_fitc_25q	mean_intensity_bgsub_pe_25q	perimeter_fitc_75q	diameter_brightfield_25q	circularity_brightfield	-	-	-	-	0.644444
Logistic_Regression	circularityOV_brightfield_std	circularity_brightfield_25q	circularity_fitc_25q	circularityOV_fitc	diameter_brightfield_25q	circularity_brightfield	-	-	-	-	0.644444
Logistic_Regression	circularityOV_brightfield_std	circularityOV_fitc_25q	circularity_brightfield_25q	perimeter_fitc_75q	circularityOV_fitc	circularity_fitc_std	-	-	-	-	0.644444
Logistic_Regression	circularityOV_fitc_25q	circularity_brightfield_25q	circularity_fitc_25q	mean_intensity_bgsub_pe_25q	perimeter_fitc_75q	circularity_brightfield	-	-	-	-	0.644444
Logistic_Regression	circularityOV_brightfield_std	circularity_brightfield_25q	circularity_brightfield	-	-	-	-	-	-	-	0.644444
Logistic_Regression	circularity_fitc_25q	mean_intensity_bgsub_pe_25q	perimeter_fitc_75q	diameter_brightfield_25q	circularity_fitc_std	circularity_brightfield	-	-	-	-	0.644444
Logistic_Regression	circularity_brightfield_25q	circularity_fitc_25q	mean_intensity_bgsub_pe_25q	perimeter_fitc_75q	diameter_brightfield_25q	circularity_fitc_std	-	-	-	-	0.644444
Logistic_Regression	circularityOV_fitc_25q	circularity_brightfield_25q	circularity_fitc_25q	mean_intensity_bgsub_pe_25q	perimeter_fitc_75q	diameter_brightfield_25q	-	-	-	-	0.644444
Logistic_Regression	circularityOV_brightfield_std	circularityOV_fitc_25q	circularity_brightfield_25q	circularity_fitc_25q	perimeter_fitc_75q	circularity_fitc_std	circularity_brightfield	-	-	-	0.644444
Logistic_Regression	circularityOV_brightfield_std	circularityOV_fitc_25q	circularity_fitc_25q	perimeter_fitc_75q	circularityOV_fitc	circularity_fitc_std	-	-	-	-	0.644444
Logistic_Regression	circularityOV_fitc_25q	circularity_fitc_25q	mean_intensity_bgsub_pe_25q	-	-	-	-	-	-	-	0.644444
Logistic_Regression	circularityOV_brightfield_std	circularity_fitc_25q	mean_intensity_bgsub_pe_25q	perimeter_fitc_75q	circularityOV_fitc	circularity_brightfield	-	-	-	-	0.644444
Logistic_Regression	circularityOV_brightfield_std	circularity_brightfield_25q	mean_intensity_bgsub_pe_25q	perimeter_fitc_75q	circularity_fitc_std	circularity_brightfield	-	-	-	-	0.644444
Logistic_Regression	circularityOV_brightfield_std	circularity_brightfield_25q	circularity_fitc_25q	circularityOV_fitc	circularity_fitc_std	circularity_brightfield	-	-	-	-	0.644444
Logistic_Regression	circularity_brightfield_25q	circularity_fitc_std	circularity_brightfield	-	-	-	-	-	-	-	0.644444
Logistic_Regression	circularityOV_fitc_25q	circularity_brightfield_25q	perimeter_fitc_75q	-	-	-	-	-	-	-	0.644444
Logistic_Regression	circularityOV_brightfield_std	circularity_brightfield_25q	circularity_fitc_25q	mean_intensity_bgsub_pe_25q	circularityOV_fitc	diameter_brightfield_25q	circularity_brightfield	-	-	-	0.644444
Logistic_Regression	circularityOV_brightfield_std	circularity_brightfield_25q	circularity_fitc_25q	mean_intensity_bgsub_pe_25q	circularityOV_fitc	diameter_brightfield_25q	circularity_fitc_std	-	-	-	0.644444
Logistic_Regression	circularityOV_brightfield_std	circularityOV_fitc_25q	perimeter_fitc_75q	circularityOV_fitc	circularity_fitc_std	circularity_brightfield	-	-	-	-	0.644444
Naive Bayes	circularityOV_brightfield_std	circularityOV_fitc_25q	circularity_fitc_25q	circularityOV_fitc	diameter_brightfield_25q	circularityOV_brightfield_median	-	-	-	-	0.644444
Naive Bayes	circularityOV_brightfield_std	circularityOV_fitc_25q	circularity_brightfield_25q	diameter_brightfield_25q	circularity_fitc_std	circularityOV_brightfield_median	-	-	-	-	0.644444
Naive Bayes	circularityOV_brightfield_std	circularity_brightfield_25q	mean_intensity_bgsub_pe_25q	perimeter_fitc_75q	diameter_brightfield_25q	circularity_fitc_std	-	-	-	-	0.644444
Naive Bayes	circularityOV_fitc_25q	circularity_fitc_25q	mean_intensity_bgsub_pe_25q	diameter_brightfield_25q	circularityOV_brightfield_median	-	-	-	-	-	0.644444
Naive Bayes	circularityOV_fitc_25q	perimeter_fitc_75q	circularity_fitc_std	circularityOV_brightfield_median	-	-	-	-	-	-	0.644444
Naive Bayes	circularityOV_fitc_25q	diameter_brightfield_25q	circularity_fitc_std	circularityOV_brightfield_median	-	-	-	-	-	-	0.644444
Naive Bayes	circularity_brightfield_25q	circularity_fitc_25q	perimeter_fitc_75q	circularityOV_brightfield_median	-	-	-	-	-	-	0.644444
Naive Bayes	circularity_brightfield_25q	mean_intensity_bgsub_pe_25q	circularityOV_fitc	circularityOV_brightfield_median	-	-	-	-	-	-	0.644444
Naive Bayes	circularityOV_brightfield_std	circularity_brightfield_25q	diameter_brightfield_25q	circularity_fitc_std	-	-	-	-	-	-	0.644444
Naive Bayes	circularityOV_brightfield_std	circularity_brightfield_25q	circularity_fitc_std	circularityOV_brightfield_median	-	-	-	-	-	-	0.644444
Naive Bayes	circularityOV_brightfield_std	circularity_fitc_25q	perimeter_fitc_75q	circularity_fitc_std	-	-	-	-	-	-	0.644444
Naive Bayes	circularityOV_brightfield_std	mean_intensity_bgsub_pe_25q	circularity_fitc_std	circularityOV_brightfield_median	-	-	-	-	-	-	0.644444
Naive Bayes	circularityOV_brightfield_std	mean_intensity_bgsub_pe_25q	diameter_brightfield_25q	circularity_fitc_std	circularityOV_brightfield_median	-	-	-	-	-	0.644444
Naive Bayes	circularityOV_brightfield_std	mean_intensity_bgsub_pe_25q	perimeter_fitc_75q	circularity_fitc_std	circularityOV_brightfield_median	-	-	-	-	-	0.644444
Naive Bayes	circularityOV_brightfield_std	circularityOV_fitc_25q	diameter_brightfield_25q	circularity_fitc_std	circularityOV_brightfield_median	-	-	-	-	-	0.644444
Naive Bayes	circularityOV_brightfield_std	circularity_brightfield_25q	mean_intensity_bgsub_pe_25q	circularity_fitc_std	circularityOV_brightfield_median	-	-	-	-	-	0.644444
Naive Bayes	circularityOV_brightfield_std	perimeter_fitc_75q	circularityOV_fitc	diameter_brightfield_25q	circularity_fitc_std	-	-	-	-	-	0.644444
Naive Bayes	circularityOV_brightfield_std	perimeter_fitc_75q	circularityOV_fitc	diameter_brightfield_25q	circularityOV_brightfield_median	-	-	-	-	-	0.644444
Naive Bayes	circularity_fitc_25q	mean_intensity_bgsub_pe_25q	circularityOV_fitc	diameter_brightfield_25q	-	-	-	-	-	-	0.644444
Naive Bayes	circularity_fitc_25q	diameter_brightfield_25q	circularity_fitc_std	circularityOV_brightfield_median	-	-	-	-	-	-	0.644444
Naive Bayes	mean_intensity_bgsub_pe_25q	circularityOV_fitc	diameter_brightfield_25q	circularityOV_brightfield_median	-	-	-	-	-	-	0.644444
Naive Bayes	mean_intensity_bgsub_pe_25q	diameter_brightfield_25q	circularity_fitc_std	circularityOV_brightfield_median	-	-	-	-	-	-	0.644444
Naive Bayes	circularityOV_brightfield_std	circularity_brightfield_25q	circularityOV_fitc	circularityOV_brightfield_median	-	-	-	-	-	-	0.644444
Naive Bayes	circularityOV_brightfield_std	mean_intensity_bgsub_pe_25q	diameter_brightfield_25q	-	-	-	-	-	-	-	0.644444
Naive Bayes	circularityOV_brightfield_std	circularity_fitc_25q	circularityOV_fitc	-	-	-	-	-	-	-	0.644444
Naive Bayes	circularityOV_brightfield_std	circularity_fitc_25q	circularity_fitc_std	-	-	-	-	-	-	-	0.644444
Naive Bayes	circularityOV_fitc_25q	mean_intensity_bgsub_pe_25q	circularityOV_fitc	-	-	-	-	-	-	-	0.644444
Naive Bayes	circularityOV_brightfield_std	circularity_brightfield_25q	diameter_brightfield_25q	-	-	-	-	-	-	-	0.644444
Naive Bayes	circularityOV_brightfield_std	circularity_brightfield_25q	perimeter_fitc_75q	diameter_brightfield_25q	-	-	-	-	-	-	0.644444
Naive Bayes	circularity_brightfield_25q	mean_intensity_bgsub_pe_25q	-	-	-	-	-	-	-	-	0.644444
Naive Bayes	mean_intensity_bgsub_pe_25q	perimeter_fitc_75q	-	-	-	-	-	-	-	-	0.644444
Naive Bayes	circularityOV_brightfield_std	circularity_brightfield_25q	mean_intensity_bgsub_pe_25q	-	-	-	-	-	-	-	0.644444
Naive Bayes	mean_intensity_bgsub_pe_25q	diameter_brightfield_25q	-	-	-	-	-	-	-	-	0.644444
Naive Bayes	perimeter_fitc_75q	diameter_brightfield_25q	circularity_fitc_std	-	-	-	-	-	-	-	0.644444
Naive Bayes	diameter_brightfield_25q	circularity_fitc_std	circularityOV_brightfield_median	-	-	-	-	-	-	-	0.644444
Naive Bayes	circularityOV_brightfield_std	circularityOV_fitc_25q	circularity_brightfield_25q	perimeter_fitc_75q	-	-	-	-	-	-	0.644444
Naive Bayes	circularityOV_brightfield_std	circularityOV_fitc_25q	perimeter_fitc_75q	circularityOV_brightfield_median	-	-	-	-	-	-	0.644444
Naive Bayes	perimeter_fitc_75q	circularityOV_fitc	circularity_fitc_std	-	-	-	-	-	-	-	0.644444
Naive Bayes	circularity_brightfield_25q	circularityOV_fitc	diameter_brightfield_25q	circularity_fitc_std	circularityOV_brightfield_median	-	-	-	-	-	0.644444
Naive Bayes	circularity_brightfield_25q	mean_intensity_bgsub_pe_25q	circularityOV_brightfield_median	-	-	-	-	-	-	-	0.644444
Naive Bayes	circularity_fitc_25q	mean_intensity_bgsub_pe_25q	circularityOV_fitc	-	-	-	-	-	-	-	0.644444
Naive Bayes	circularity_fitc_25q	perimeter_fitc_75q	diameter_brightfield_25q	-	-	-	-	-	-	-	0.644444
Naive Bayes	circularity_brightfield_25q	mean_intensity_bgsub_pe_25q	circularityOV_fitc	diameter_brightfield_25q	circularityOV_brightfield_median	-	-	-	-	-	0.644444
Naive Bayes	mean_intensity_bgsub_pe_25q	circularityOV_fitc	circularityOV_brightfield_median	-	-	-	-	-	-	-	0.644444
Naive Bayes	circularityOV_brightfield_std	circularityOV_fitc_25q	circularity_brightfield_25q	mean_intensity_bgsub_pe_25q	perimeter_fitc_75q	circularity_fitc_std	circularityOV_brightfield_median	-	-	-	0.644444
Naive Bayes	circularityOV_fitc_25q	mean_intensity_bgsub_pe_25q	circularityOV_fitc	diameter_brightfield_25q	circularity_fitc_std	circularityOV_brightfield_median	-	-	-	-	0.644444
Naive Bayes	circularityOV_fitc_25q	circularity_brightfield_25q	perimeter_fitc_75q	circularityOV_fitc	diameter_brightfield_25q	circularity_fitc_std	-	-	-	-	0.644444
Naive Bayes	circularity_brightfield_25q	circularity_fitc_25q	perimeter_fitc_75q	diameter_brightfield_25q	circularity_fitc_std	circularityOV_brightfield_median	-	-	-	-	0.644444
Naive Bayes	circularity_brightfield_25q	circularity_fitc_25q	perimeter_fitc_75q	circularityOV_fitc	diameter_brightfield_25q	circularity_fitc_std	-	-	-	-	0.644444
Random_Forest	circularityOV_fitc_25q	circularity_brightfield_25q	perimeter_fitc_75q	circularityOV_fitc	diameter_brightfield_25q	circularity_fitc_std	circularity_brightfield	-	-	-	0.644444
Random_Forest	circularityOV_brightfield_std	circularityOV_fitc_25q	circularity_brightfield_25q	mean_intensity_bgsub_pe_25q	perimeter_fitc_75q	circularityOV_fitc	diameter_brightfield_25q	circularity_fitc_std	circularity_brightfield	-	0.644444
Random_Forest	circularityOV_brightfield_std	circularity_brightfield_25q	mean_intensity_bgsub_pe_25q	perimeter_fitc_75q	diameter_brightfield_25q	circularity_fitc_std	circularity_brightfield	-	-	-	0.644444
Random_Forest	circularityOV_brightfield_std	circularityOV_fitc_25q	circularity_fitc_25q	mean_intensity_bgsub_pe_25q	perimeter_fitc_75q	circularityOV_fitc	diameter_brightfield_25q	circularity_fitc_std	circularity_brightfield	-	0.644444
Random_Forest	circularityOV_brightfield_std	circularityOV_fitc_25q	circularity_fitc_25q	perimeter_fitc_75q	-	-	-	-	-	-	0.644444
Random_Forest	circularityOV_fitc_25q	circularity_brightfield_25q	circularity_fitc_25q	perimeter_fitc_75q	diameter_brightfield_25q	circularity_fitc_std	circularity_brightfield	-	-	-	0.644444
Random_Forest	circularityOV_brightfield_std	circularity_fitc_25q	mean_intensity_bgsub_pe_25q	perimeter_fitc_75q	circularityOV_fitc	diameter_brightfield_25q	circularity_fitc_std	-	-	-	0.644444
Random_Forest	circularityOV_fitc_25q	circularity_brightfield_25q	mean_intensity_bgsub_pe_25q	perimeter_fitc_75q	diameter_brightfield_25q	circularity_fitc_std	circularity_brightfield	-	-	-	0.644444
Random_Forest	circularityOV_brightfield_std	circularityOV_fitc_25q	circularity_brightfield_25q	circularity_fitc_25q	mean_intensity_bgsub_pe_25q	perimeter_fitc_75q	diameter_brightfield_25q	circularity_fitc_std	-	-	0.644444
Random_Forest	circularityOV_brightfield_std	circularityOV_fitc_25q	circularity_brightfield_25q	circularity_fitc_25q	mean_intensity_bgsub_pe_25q	perimeter_fitc_75q	circularityOV_fitc	circularity_brightfield	-	-	0.644444
Random_Forest	circularityOV_brightfield_std	circularityOV_fitc_25q	circularity_brightfield_25q	circularity_fitc_25q	mean_intensity_bgsub_pe_25q	perimeter_fitc_75q	diameter_brightfield_25q	circularity_brightfield	-	-	0.644444
Random_Forest	circularityOV_brightfield_std	circularityOV_fitc_25q	circularity_brightfield_25q	circularity_fitc_25q	mean_intensity_bgsub_pe_25q	perimeter_fitc_75q	circularityOV_fitc	diameter_brightfield_25q	-	-	0.644444
Random_Forest	circularity_brightfield_25q	circularity_fitc_25q	mean_intensity_bgsub_pe_25q	perimeter_fitc_75q	diameter_brightfield_25q	circularity_fitc_std	circularity_brightfield	-	-	-	0.644444
Random_Forest	circularityOV_brightfield_std	circularityOV_fitc_25q	circularity_brightfield_25q	circularity_fitc_25q	perimeter_fitc_75q	circularityOV_fitc	diameter_brightfield_25q	circularity_fitc_std	circularity_brightfield	-	0.644444
Random_Forest	circularityOV_brightfield_std	mean_intensity_bgsub_pe_25q	perimeter_fitc_75q	circularityOV_fitc	diameter_brightfield_25q	circularity_fitc_std	circularity_brightfield	-	-	-	0.644444
Random_Forest	circularityOV_brightfield_std	circularityOV_fitc_25q	circularity_brightfield_25q	mean_intensity_bgsub_pe_25q	perimeter_fitc_75q	circularityOV_fitc	circularity_fitc_std	circularity_brightfield	-	-	0.644444
Random_Forest	circularityOV_fitc_25q	circularity_fitc_25q	mean_intensity_bgsub_pe_25q	perimeter_fitc_75q	circularityOV_fitc	diameter_brightfield_25q	circularity_brightfield	-	-	-	0.644444
Random_Forest	circularityOV_brightfield_std	circularityOV_fitc_25q	circularity_brightfield_25q	mean_intensity_bgsub_pe_25q	perimeter_fitc_75q	circularityOV_fitc	diameter_brightfield_25q	circularity_brightfield	-	-	0.644444
Random_Forest	circularityOV_fitc_25q	circularity_brightfield_25q	circularity_fitc_25q	mean_intensity_bgsub_pe_25q	perimeter_fitc_75q	diameter_brightfield_25q	circularity_fitc_std	-	-	-	0.644444
Random_Forest	circularityOV_fitc_25q	circularity_fitc_25q	mean_intensity_bgsub_pe_25q	perimeter_fitc_75q	diameter_brightfield_25q	circularity_fitc_std	circularity_brightfield	-	-	-	0.644444
Random_Forest	circularityOV_brightfield_std	circularityOV_fitc_25q	circularity_brightfield_25q	mean_intensity_bgsub_pe_25q	perimeter_fitc_75q	circularityOV_fitc	diameter_brightfield_25q	circularity_fitc_std	-	-	0.644444
Random_Forest	circularityOV_fitc_25q	mean_intensity_bgsub_pe_25q	diameter_brightfield_25q	circularity_fitc_std	circularity_brightfield	-	-	-	-	-	0.644444
Random_Forest	circularityOV_brightfield_std	circularity_fitc_25q	mean_intensity_bgsub_pe_25q	perimeter_fitc_75q	circularityOV_fitc	diameter_brightfield_25q	circularity_brightfield	-	-	-	0.644444
Random_Forest	circularityOV_brightfield_std	circularityOV_fitc_25q	circularity_brightfield_25q	circularity_fitc_25q	mean_intensity_bgsub_pe_25q	circularityOV_fitc	diameter_brightfield_25q	circularity_fitc_std	circularity_brightfield	-	0.644444
Random_Forest	circularityOV_brightfield_std	circularityOV_fitc_25q	circularity_brightfield_25q	circularity_fitc_25q	mean_intensity_bgsub_pe_25q	perimeter_fitc_75q	diameter_brightfield_25q	circularity_fitc_std	circularity_brightfield	-	0.644444
Random_Forest	circularityOV_fitc_25q	mean_intensity_bgsub_pe_25q	perimeter_fitc_75q	circularity_fitc_std	circularity_brightfield	-	-	-	-	-	0.644444
Random_Forest	circularityOV_fitc_25q	mean_intensity_bgsub_pe_25q	perimeter_fitc_75q	circularityOV_fitc	circularity_brightfield	-	-	-	-	-	0.644444
Random_Forest	circularityOV_fitc_25q	circularity_brightfield_25q	circularity_fitc_25q	mean_intensity_bgsub_pe_25q	perimeter_fitc_75q	circularityOV_fitc	diameter_brightfield_25q	-	-	-	0.644444
Random_Forest	circularityOV_brightfield_std	circularityOV_fitc_25q	perimeter_fitc_75q	circularityOV_fitc	diameter_brightfield_25q	-	-	-	-	-	0.644444
Random_Forest	circularityOV_brightfield_std	circularityOV_fitc_25q	mean_intensity_bgsub_pe_25q	circularityOV_fitc	diameter_brightfield_25q	-	-	-	-	-	0.644444
Random_Forest	circularityOV_fitc_25q	mean_intensity_bgsub_pe_25q	perimeter_fitc_75q	circularity_brightfield	-	-	-	-	-	-	0.644444
Random_Forest	circularityOV_fitc_25q	circularity_brightfield_25q	mean_intensity_bgsub_pe_25q	circularity_brightfield	-	-	-	-	-	-	0.644444
Random_Forest	circularityOV_brightfield_std	circularity_brightfield_25q	mean_intensity_bgsub_pe_25q	perimeter_fitc_75q	circularityOV_fitc	-	-	-	-	-	0.644444
Random_Forest	circularityOV_brightfield_std	circularityOV_fitc_25q	perimeter_fitc_75q	diameter_brightfield_25q	circularity_brightfield	-	-	-	-	-	0.644444
Random_Forest	circularityOV_brightfield_std	circularity_brightfield_25q	circularity_fitc_25q	mean_intensity_bgsub_pe_25q	perimeter_fitc_75q	-	-	-	-	-	0.644444
Random_Forest	circularityOV_fitc_25q	circularity_fitc_25q	mean_intensity_bgsub_pe_25q	circularity_fitc_std	-	-	-	-	-	-	0.644444
Random_Forest	circularityOV_fitc_25q	mean_intensity_bgsub_pe_25q	circularityOV_fitc	diameter_brightfield_25q	-	-	-	-	-	-	0.644444
Random_Forest	circularity_brightfield_25q	mean_intensity_bgsub_pe_25q	perimeter_fitc_75q	circularityOV_fitc	-	-	-	-	-	-	0.644444
Random_Forest	circularity_brightfield_25q	perimeter_fitc_75q	diameter_brightfield_25q	circularity_brightfield	-	-	-	-	-	-	0.644444
Random_Forest	circularity_brightfield_25q	mean_intensity_bgsub_pe_25q	perimeter_fitc_75q	circularity_brightfield	-	-	-	-	-	-	0.644444
Random_Forest	circularityOV_fitc_25q	mean_intensity_bgsub_pe_25q	circularityOV_fitc	circularity_fitc_std	-	-	-	-	-	-	0.644444
Random_Forest	perimeter_fitc_75q	diameter_brightfield_25q	circularity_fitc_std	circularity_brightfield	-	-	-	-	-	-	0.644444
Random_Forest	mean_intensity_bgsub_pe_25q	perimeter_fitc_75q	circularityOV_fitc	circularity_brightfield	-	-	-	-	-	-	0.644444
Random_Forest	circularityOV_fitc_25q	circularity_brightfield_25q	mean_intensity_bgsub_pe_25q	circularity_fitc_std	circularity_brightfield	-	-	-	-	-	0.644444
Random_Forest	circularityOV_fitc_25q	circularity_brightfield_25q	mean_intensity_bgsub_pe_25q	diameter_brightfield_25q	circularity_fitc_std	-	-	-	-	-	0.644444
Random_Forest	circularityOV_fitc_25q	circularity_brightfield_25q	mean_intensity_bgsub_pe_25q	circularityOV_fitc	circularity_fitc_std	-	-	-	-	-	0.644444
Random_Forest	circularityOV_fitc_25q	circularity_brightfield_25q	mean_intensity_bgsub_pe_25q	perimeter_fitc_75q	circularity_fitc_std	-	-	-	-	-	0.644444
Random_Forest	circularityOV_fitc_25q	circularity_brightfield_25q	mean_intensity_bgsub_pe_25q	perimeter_fitc_75q	diameter_brightfield_25q	-	-	-	-	-	0.644444
Random_Forest	circularityOV_brightfield_std	mean_intensity_bgsub_pe_25q	perimeter_fitc_75q	circularity_fitc_std	-	-	-	-	-	-	0.644444
Random_Forest	circularityOV_brightfield_std	mean_intensity_bgsub_pe_25q	circularityOV_fitc	circularity_fitc_std	-	-	-	-	-	-	0.644444
Random_Forest	circularityOV_fitc_25q	circularity_fitc_25q	mean_intensity_bgsub_pe_25q	circularity_fitc_std	circularity_brightfield	-	-	-	-	-	0.644444
Random_Forest	circularityOV_fitc_25q	circularity_fitc_25q	mean_intensity_bgsub_pe_25q	diameter_brightfield_25q	circularity_brightfield	-	-	-	-	-	0.644444
Random_Forest	circularityOV_fitc_25q	circularity_fitc_25q	mean_intensity_bgsub_pe_25q	perimeter_fitc_75q	circularity_fitc_std	-	-	-	-	-	0.644444
Random_Forest	circularityOV_fitc_25q	circularity_fitc_25q	mean_intensity_bgsub_pe_25q	perimeter_fitc_75q	circularityOV_fitc	-	-	-	-	-	0.644444
Random_Forest	circularityOV_fitc_25q	circularity_brightfield_25q	perimeter_fitc_75q	circularity_fitc_std	circularity_brightfield	-	-	-	-	-	0.644444
Random_Forest	circularityOV_fitc_25q	circularity_brightfield_25q	circularity_fitc_25q	mean_intensity_bgsub_pe_25q	circularity_brightfield	-	-	-	-	-	0.644444
Random_Forest	circularityOV_brightfield_std	circularity_fitc_25q	perimeter_fitc_75q	diameter_brightfield_25q	circularity_brightfield	-	-	-	-	-	0.644444
Random_Forest	circularityOV_brightfield_std	circularity_fitc_25q	perimeter_fitc_75q	circularityOV_fitc	circularity_brightfield	-	-	-	-	-	0.644444
Random_Forest	circularityOV_brightfield_std	circularity_fitc_25q	mean_intensity_bgsub_pe_25q	diameter_brightfield_25q	circularity_brightfield	-	-	-	-	-	0.644444
Random_Forest	circularityOV_brightfield_std	circularity_fitc_25q	mean_intensity_bgsub_pe_25q	perimeter_fitc_75q	circularity_fitc_std	-	-	-	-	-	0.644444
Random_Forest	circularityOV_fitc_25q	circularity_brightfield_25q	mean_intensity_bgsub_pe_25q	circularity_fitc_std	-	-	-	-	-	-	0.644444
Random_Forest	circularityOV_fitc_25q	circularity_brightfield_25q	circularity_fitc_25q	mean_intensity_bgsub_pe_25q	perimeter_fitc_75q	-	-	-	-	-	0.644444
Random_Forest	circularityOV_brightfield_std	perimeter_fitc_75q	circularityOV_fitc	diameter_brightfield_25q	circularity_fitc_std	-	-	-	-	-	0.644444
Random_Forest	circularityOV_brightfield_std	mean_intensity_bgsub_pe_25q	circularityOV_fitc	diameter_brightfield_25q	circularity_brightfield	-	-	-	-	-	0.644444
Random_Forest	circularityOV_brightfield_std	circularity_fitc_25q	perimeter_fitc_75q	circularityOV_fitc	diameter_brightfield_25q	-	-	-	-	-	0.644444
Random_Forest	circularityOV_brightfield_std	circularityOV_fitc_25q	circularity_brightfield_25q	mean_intensity_bgsub_pe_25q	perimeter_fitc_75q	circularityOV_fitc	circularity_brightfield	-	-	-	0.644444
Random_Forest	circularityOV_brightfield_std	circularityOV_fitc_25q	circularity_brightfield_25q	circularity_fitc_25q	mean_intensity_bgsub_pe_25q	perimeter_fitc_75q	diameter_brightfield_25q	-	-	-	0.644444
Random_Forest	circularityOV_brightfield_std	circularityOV_fitc_25q	circularity_brightfield_25q	circularity_fitc_25q	perimeter_fitc_75q	circularityOV_fitc	circularity_fitc_std	-	-	-	0.644444
Random_Forest	circularityOV_brightfield_std	circularityOV_fitc_25q	circularity_brightfield_25q	circularity_fitc_25q	mean_intensity_bgsub_pe_25q	perimeter_fitc_75q	circularity_fitc_std	-	-	-	0.644444
Random_Forest	circularityOV_brightfield_std	circularityOV_fitc_25q	circularity_brightfield_25q	circularity_fitc_25q	mean_intensity_bgsub_pe_25q	perimeter_fitc_75q	circularity_brightfield	-	-	-	0.644444
Random_Forest	circularityOV_fitc_25q	circularity_fitc_25q	mean_intensity_bgsub_pe_25q	perimeter_fitc_75q	circularityOV_fitc	diameter_brightfield_25q	-	-	-	-	0.644444
Random_Forest	circularity_brightfield_25q	mean_intensity_bgsub_pe_25q	perimeter_fitc_75q	circularityOV_fitc	diameter_brightfield_25q	-	-	-	-	-	0.644444
Random_Forest	circularityOV_brightfield_std	circularityOV_fitc_25q	circularity_brightfield_25q	circularity_fitc_25q	mean_intensity_bgsub_pe_25q	perimeter_fitc_75q	circularityOV_fitc	-	-	-	0.644444
Random_Forest	circularityOV_fitc_25q	circularityOV_fitc	diameter_brightfield_25q	-	-	-	-	-	-	-	0.644444
Random_Forest	circularityOV_brightfield_std	mean_intensity_bgsub_pe_25q	perimeter_fitc_75q	circularityOV_fitc	circularity_fitc_std	circularity_brightfield	-	-	-	-	0.644444
Random_Forest	circularityOV_brightfield_std	circularityOV_fitc_25q	circularity_brightfield_25q	perimeter_fitc_75q	circularityOV_fitc	diameter_brightfield_25q	circularity_brightfield	-	-	-	0.644444
Random_Forest	circularityOV_brightfield_std	mean_intensity_bgsub_pe_25q	circularityOV_fitc	-	-	-	-	-	-	-	0.644444
Random_Forest	circularityOV_fitc_25q	circularity_brightfield_25q	mean_intensity_bgsub_pe_25q	perimeter_fitc_75q	circularity_fitc_std	circularity_brightfield	-	-	-	-	0.644444
Random_Forest	circularityOV_brightfield_std	circularityOV_fitc_25q	circularity_brightfield_25q	circularity_fitc_25q	perimeter_fitc_75q	circularity_fitc_std	circularity_brightfield	-	-	-	0.644444
Random_Forest	circularityOV_brightfield_std	circularity_brightfield_25q	circularity_fitc_25q	mean_intensity_bgsub_pe_25q	perimeter_fitc_75q	circularity_brightfield	-	-	-	-	0.644444
Random_Forest	mean_intensity_bgsub_pe_25q	circularityOV_fitc	circularity_brightfield	-	-	-	-	-	-	-	0.644444
Random_Forest	circularity_fitc_25q	mean_intensity_bgsub_pe_25q	diameter_brightfield_25q	-	-	-	-	-	-	-	0.644444
Random_Forest	circularityOV_brightfield_std	circularity_fitc_25q	mean_intensity_bgsub_pe_25q	perimeter_fitc_75q	circularityOV_fitc	diameter_brightfield_25q	-	-	-	-	0.644444
Random_Forest	circularityOV_brightfield_std	circularityOV_fitc_25q	mean_intensity_bgsub_pe_25q	perimeter_fitc_75q	circularity_fitc_std	circularity_brightfield	-	-	-	-	0.644444
Random_Forest	mean_intensity_bgsub_pe_25q	perimeter_fitc_75q	circularity_fitc_std	-	-	-	-	-	-	-	0.644444
Random_Forest	circularityOV_brightfield_std	circularityOV_fitc_25q	mean_intensity_bgsub_pe_25q	perimeter_fitc_75q	circularityOV_fitc	diameter_brightfield_25q	circularity_fitc_std	-	-	-	0.644444
Random_Forest	circularityOV_brightfield_std	circularityOV_fitc_25q	circularity_fitc_25q	mean_intensity_bgsub_pe_25q	perimeter_fitc_75q	circularityOV_fitc	circularity_fitc_std	-	-	-	0.644444
Random_Forest	circularityOV_fitc_25q	circularity_brightfield_25q	mean_intensity_bgsub_pe_25q	circularityOV_fitc	diameter_brightfield_25q	circularity_brightfield	-	-	-	-	0.644444
Random_Forest	circularity_brightfield_25q	perimeter_fitc_75q	diameter_brightfield_25q	-	-	-	-	-	-	-	0.644444
Random_Forest	circularityOV_brightfield_std	circularityOV_fitc_25q	circularity_fitc_25q	mean_intensity_bgsub_pe_25q	perimeter_fitc_75q	circularityOV_fitc	circularity_brightfield	-	-	-	0.644444
Random_Forest	circularityOV_brightfield_std	circularityOV_fitc_25q	circularity_brightfield_25q	circularity_fitc_25q	perimeter_fitc_75q	diameter_brightfield_25q	-	-	-	-	0.644444
Random_Forest	circularity_brightfield_25q	mean_intensity_bgsub_pe_25q	circularity_brightfield	-	-	-	-	-	-	-	0.644444
Random_Forest	circularity_brightfield_25q	circularity_fitc_25q	mean_intensity_bgsub_pe_25q	perimeter_fitc_75q	circularityOV_fitc	diameter_brightfield_25q	-	-	-	-	0.644444
Random_Forest	circularityOV_brightfield_std	perimeter_fitc_75q	-	-	-	-	-	-	-	-	0.644444
Random_Forest	mean_intensity_bgsub_pe_25q	circularityOV_fitc	diameter_brightfield_25q	-	-	-	-	-	-	-	0.644444
Random_Forest	circularityOV_brightfield_std	circularityOV_fitc_25q	circularity_brightfield_25q	circularity_fitc_25q	mean_intensity_bgsub_pe_25q	circularityOV_fitc	diameter_brightfield_25q	-	-	-	0.644444
Random_Forest	circularityOV_brightfield_std	circularityOV_fitc_25q	circularity_brightfield_25q	mean_intensity_bgsub_pe_25q	circularityOV_fitc	circularity_brightfield	-	-	-	-	0.644444
Random_Forest	circularityOV_brightfield_std	circularityOV_fitc_25q	circularity_fitc_25q	mean_intensity_bgsub_pe_25q	perimeter_fitc_75q	circularityOV_fitc	diameter_brightfield_25q	-	-	-	0.644444
Random_Forest	circularityOV_brightfield_std	circularityOV_fitc_25q	mean_intensity_bgsub_pe_25q	perimeter_fitc_75q	circularityOV_fitc	diameter_brightfield_25q	circularity_brightfield	-	-	-	0.644444
Random_Forest	circularityOV_brightfield_std	circularityOV_fitc_25q	perimeter_fitc_75q	circularityOV_fitc	diameter_brightfield_25q	circularity_fitc_std	-	-	-	-	0.644444
Random_Forest	circularityOV_brightfield_std	circularity_brightfield_25q	circularity_fitc_25q	mean_intensity_bgsub_pe_25q	perimeter_fitc_75q	circularityOV_fitc	circularity_brightfield	-	-	-	0.644444
Random_Forest	mean_intensity_bgsub_pe_25q	perimeter_fitc_75q	circularityOV_fitc	diameter_brightfield_25q	circularity_brightfield	-	-	-	-	-	0.644444
Random_Forest	circularityOV_fitc_25q	circularity_brightfield_25q	circularity_fitc_25q	mean_intensity_bgsub_pe_25q	diameter_brightfield_25q	circularity_fitc_std	-	-	-	-	0.644444
Random_Forest	circularityOV_brightfield_std	circularityOV_fitc_25q	circularity_brightfield_25q	circularity_fitc_25q	perimeter_fitc_75q	circularity_brightfield	-	-	-	-	0.644444
Random_Forest	circularityOV_brightfield_std	circularityOV_fitc_25q	circularity_fitc_25q	mean_intensity_bgsub_pe_25q	perimeter_fitc_75q	circularity_fitc_std	circularity_brightfield	-	-	-	0.644444
Random_Forest	mean_intensity_bgsub_pe_25q	circularity_brightfield	-	-	-	-	-	-	-	-	0.644444
Random_Forest	mean_intensity_bgsub_pe_25q	-	-	-	-	-	-	-	-	-	0.644444
Random_Forest	perimeter_fitc_75q	circularity_brightfield	-	-	-	-	-	-	-	-	0.644444
Random_Forest	circularityOV_brightfield_std	circularityOV_fitc_25q	circularity_brightfield_25q	mean_intensity_bgsub_pe_25q	perimeter_fitc_75q	diameter_brightfield_25q	circularity_fitc_std	-	-	-	0.644444
Random_Forest	circularityOV_brightfield_std	circularityOV_fitc_25q	circularity_brightfield_25q	circularity_fitc_25q	perimeter_fitc_75q	diameter_brightfield_25q	circularity_fitc_std	-	-	-	0.644444
Random_Forest	circularityOV_fitc_25q	circularity_brightfield_25q	circularity_fitc_25q	mean_intensity_bgsub_pe_25q	diameter_brightfield_25q	circularity_brightfield	-	-	-	-	0.644444
Random_Forest	circularityOV_fitc_25q	circularity_fitc_25q	mean_intensity_bgsub_pe_25q	perimeter_fitc_75q	diameter_brightfield_25q	circularity_fitc_std	-	-	-	-	0.644444
Random_Forest	perimeter_fitc_75q	diameter_brightfield_25q	-	-	-	-	-	-	-	-	0.644444
Random_Forest	circularityOV_brightfield_std	circularity_brightfield_25q	circularity_fitc_25q	perimeter_fitc_75q	circularityOV_fitc	diameter_brightfield_25q	circularity_fitc_std	-	-	-	0.644444
Random_Forest	circularityOV_fitc_25q	circularity_brightfield_25q	mean_intensity_bgsub_pe_25q	perimeter_fitc_75q	diameter_brightfield_25q	circularity_fitc_std	-	-	-	-	0.644444
Random_Forest	mean_intensity_bgsub_pe_25q	perimeter_fitc_75q	circularityOV_fitc	diameter_brightfield_25q	circularity_fitc_std	-	-	-	-	-	0.644444
Random_Forest	circularity_brightfield_25q	circularity_fitc_25q	mean_intensity_bgsub_pe_25q	perimeter_fitc_75q	diameter_brightfield_25q	circularity_brightfield	-	-	-	-	0.644444
Random_Forest	circularityOV_fitc_25q	circularity_fitc_25q	mean_intensity_bgsub_pe_25q	circularityOV_fitc	diameter_brightfield_25q	circularity_fitc_std	-	-	-	-	0.644444
Random_Forest	circularityOV_fitc_25q	circularity_brightfield_25q	mean_intensity_bgsub_pe_25q	diameter_brightfield_25q	circularity_fitc_std	circularity_brightfield	-	-	-	-	0.644444
Random_Forest	circularityOV_brightfield_std	circularityOV_fitc_25q	circularity_brightfield_25q	mean_intensity_bgsub_pe_25q	circularityOV_fitc	diameter_brightfield_25q	circularity_brightfield	-	-	-	0.644444
Random_Forest	circularityOV_fitc_25q	circularity_brightfield_25q	circularity_fitc_25q	mean_intensity_bgsub_pe_25q	circularity_fitc_std	circularity_brightfield	-	-	-	-	0.644444
Random_Forest	circularity_brightfield_25q	mean_intensity_bgsub_pe_25q	perimeter_fitc_75q	circularityOV_fitc	circularity_fitc_std	circularity_brightfield	-	-	-	-	0.644444
Random_Forest	circularityOV_brightfield_std	perimeter_fitc_75q	circularity_fitc_std	-	-	-	-	-	-	-	0.644444
Random_Forest	circularityOV_brightfield_std	circularityOV_fitc_25q	circularity_brightfield_25q	perimeter_fitc_75q	circularityOV_fitc	diameter_brightfield_25q	-	-	-	-	0.644444
Random_Forest	circularityOV_brightfield_std	circularityOV_fitc_25q	circularity_brightfield_25q	circularity_fitc_25q	perimeter_fitc_75q	diameter_brightfield_25q	circularity_brightfield	-	-	-	0.644444
Random_Forest	circularityOV_brightfield_std	circularity_brightfield_25q	circularity_fitc_25q	mean_intensity_bgsub_pe_25q	perimeter_fitc_75q	diameter_brightfield_25q	circularity_brightfield	-	-	-	0.644444
Random_Forest	circularityOV_brightfield_std	perimeter_fitc_75q	circularityOV_fitc	diameter_brightfield_25q	circularity_fitc_std	circularity_brightfield	-	-	-	-	0.644444
Random_Forest	circularityOV_fitc_25q	mean_intensity_bgsub_pe_25q	perimeter_fitc_75q	circularityOV_fitc	diameter_brightfield_25q	circularity_brightfield	-	-	-	-	0.644444
Random_Forest	circularityOV_brightfield_std	circularityOV_fitc_25q	circularity_fitc_25q	perimeter_fitc_75q	circularityOV_fitc	diameter_brightfield_25q	-	-	-	-	0.644444
Random_Forest	circularityOV_brightfield_std	circularityOV_fitc_25q	circularity_brightfield_25q	circularity_fitc_25q	perimeter_fitc_75q	circularityOV_fitc	circularity_brightfield	-	-	-	0.644444
Random_Forest	circularityOV_brightfield_std	mean_intensity_bgsub_pe_25q	perimeter_fitc_75q	diameter_brightfield_25q	circularity_fitc_std	circularity_brightfield	-	-	-	-	0.644444
Random_Forest	circularityOV_fitc_25q	circularity_brightfield_25q	mean_intensity_bgsub_pe_25q	perimeter_fitc_75q	diameter_brightfield_25q	circularity_brightfield	-	-	-	-	0.644444
Random_Forest	circularityOV_brightfield_std	circularityOV_fitc_25q	circularity_brightfield_25q	perimeter_fitc_75q	circularityOV_fitc	circularity_fitc_std	-	-	-	-	0.644444
Random_Forest	circularityOV_brightfield_std	circularityOV_fitc_25q	circularity_fitc_25q	mean_intensity_bgsub_pe_25q	circularityOV_fitc	diameter_brightfield_25q	-	-	-	-	0.644444
Random_Forest	circularityOV_fitc_25q	circularity_brightfield_25q	circularity_fitc_25q	perimeter_fitc_75q	diameter_brightfield_25q	circularity_fitc_std	-	-	-	-	0.644444
Decision Trees	circularityOV_fitc_25q	perimeter_fitc_75q	circularity_fitc_std	-	-	-	-	-	-	-	0.622222
Decision Trees	circularityOV_fitc_25q	circularity_fitc_25q	perimeter_fitc_75q	circularity_fitc_std	-	-	-	-	-	-	0.622222
Decision Trees	circularityOV_fitc_25q	mean_intensity_bgsub_pe_25q	perimeter_fitc_75q	diameter_brightfield_25q	circularity_fitc_std	-	-	-	-	-	0.622222
Decision Trees	circularityOV_fitc_25q	circularity_fitc_25q	mean_intensity_bgsub_pe_25q	perimeter_fitc_75q	circularity_fitc_std	-	-	-	-	-	0.622222
Decision Trees	circularityOV_fitc_25q	circularity_fitc_25q	mean_intensity_bgsub_pe_25q	perimeter_fitc_75q	diameter_brightfield_25q	-	-	-	-	-	0.622222
Decision Trees	circularityOV_fitc_25q	circularity_fitc_25q	mean_intensity_bgsub_pe_25q	perimeter_fitc_75q	circularityOV_fitc	-	-	-	-	-	0.622222
Decision Trees	circularityOV_fitc_25q	circularity_brightfield_25q	mean_intensity_bgsub_pe_25q	perimeter_fitc_75q	-	-	-	-	-	-	0.622222
Decision Trees	circularity_brightfield_25q	mean_intensity_bgsub_pe_25q	perimeter_fitc_75q	circularityOV_fitc	circularity_fitc_std	circularity_brightfield	-	-	-	-	0.622222
Decision Trees	circularityOV_brightfield_std	circularity_fitc_25q	perimeter_fitc_75q	-	-	-	-	-	-	-	0.622222
Decision Trees	circularityOV_fitc_25q	circularity_fitc_25q	mean_intensity_bgsub_pe_25q	perimeter_fitc_75q	circularity_brightfield	-	-	-	-	-	0.622222
Decision Trees	circularityOV_fitc_25q	circularity_fitc_25q	mean_intensity_bgsub_pe_25q	perimeter_fitc_75q	-	-	-	-	-	-	0.622222
Decision Trees	circularityOV_fitc_25q	circularity_brightfield_25q	mean_intensity_bgsub_pe_25q	perimeter_fitc_75q	diameter_brightfield_25q	-	-	-	-	-	0.622222
Decision Trees	perimeter_fitc_75q	circularity_fitc_std	-	-	-	-	-	-	-	-	0.622222
Decision Trees	circularity_brightfield_25q	circularity_fitc_25q	mean_intensity_bgsub_pe_25q	perimeter_fitc_75q	-	-	-	-	-	-	0.622222
Decision Trees	mean_intensity_bgsub_pe_25q	circularity_fitc_std	circularity_brightfield	-	-	-	-	-	-	-	0.622222
Decision Trees	circularityOV_fitc	diameter_brightfield_25q	circularity_brightfield	-	-	-	-	-	-	-	0.622222
Decision Trees	circularity_brightfield_25q	mean_intensity_bgsub_pe_25q	perimeter_fitc_75q	circularity_fitc_std	-	-	-	-	-	-	0.622222
Decision Trees	circularityOV_brightfield_std	perimeter_fitc_75q	diameter_brightfield_25q	circularity_brightfield	-	-	-	-	-	-	0.622222
Decision Trees	circularity_brightfield_25q	mean_intensity_bgsub_pe_25q	perimeter_fitc_75q	diameter_brightfield_25q	-	-	-	-	-	-	0.622222
Decision Trees	circularityOV_brightfield_std	perimeter_fitc_75q	diameter_brightfield_25q	-	-	-	-	-	-	-	0.622222
Decision Trees	circularityOV_fitc_25q	mean_intensity_bgsub_pe_25q	perimeter_fitc_75q	circularity_brightfield	-	-	-	-	-	-	0.622222
Decision Trees	circularityOV_fitc_25q	mean_intensity_bgsub_pe_25q	perimeter_fitc_75q	diameter_brightfield_25q	-	-	-	-	-	-	0.622222
Decision Trees	perimeter_fitc_75q	circularityOV_fitc	diameter_brightfield_25q	circularity_brightfield	-	-	-	-	-	-	0.622222
Decision Trees	circularityOV_brightfield_std	perimeter_fitc_75q	circularity_brightfield	-	-	-	-	-	-	-	0.622222
Decision Trees	perimeter_fitc_75q	diameter_brightfield_25q	-	-	-	-	-	-	-	-	0.622222
Logistic_Regression	circularityOV_brightfield_std	circularityOV_fitc_25q	circularity_brightfield_25q	circularity_fitc_25q	perimeter_fitc_75q	diameter_brightfield_25q	-	-	-	-	0.622222
Logistic_Regression	circularityOV_fitc_25q	circularity_fitc_25q	perimeter_fitc_75q	diameter_brightfield_25q	-	-	-	-	-	-	0.622222
Logistic_Regression	circularityOV_fitc_25q	perimeter_fitc_75q	circularity_brightfield	-	-	-	-	-	-	-	0.622222
Logistic_Regression	circularityOV_brightfield_std	circularityOV_fitc_25q	circularity_brightfield_25q	circularity_fitc_25q	circularityOV_fitc	diameter_brightfield_25q	circularity_fitc_std	-	-	-	0.622222
Logistic_Regression	circularity_brightfield_25q	circularity_fitc_25q	mean_intensity_bgsub_pe_25q	circularityOV_fitc	diameter_brightfield_25q	circularity_brightfield	-	-	-	-	0.622222
Logistic_Regression	circularityOV_fitc_25q	mean_intensity_bgsub_pe_25q	perimeter_fitc_75q	circularityOV_fitc	circularity_brightfield	-	-	-	-	-	0.622222
Logistic_Regression	circularityOV_brightfield_std	circularityOV_fitc_25q	circularity_brightfield_25q	circularity_fitc_25q	perimeter_fitc_75q	diameter_brightfield_25q	circularity_brightfield	-	-	-	0.622222
Logistic_Regression	circularityOV_brightfield_std	circularity_brightfield_25q	circularity_fitc_25q	mean_intensity_bgsub_pe_25q	perimeter_fitc_75q	circularityOV_fitc	diameter_brightfield_25q	circularity_fitc_std	circularity_brightfield	-	0.622222
Logistic_Regression	circularityOV_fitc_25q	circularity_brightfield_25q	circularity_fitc_25q	circularityOV_fitc	circularity_brightfield	-	-	-	-	-	0.622222
Logistic_Regression	perimeter_fitc_75q	circularityOV_fitc	diameter_brightfield_25q	-	-	-	-	-	-	-	0.622222
Logistic_Regression	circularityOV_fitc_25q	circularity_fitc_25q	perimeter_fitc_75q	circularity_fitc_std	-	-	-	-	-	-	0.622222
Logistic_Regression	circularityOV_brightfield_std	circularity_brightfield_25q	perimeter_fitc_75q	circularityOV_fitc	diameter_brightfield_25q	circularity_fitc_std	-	-	-	-	0.622222
Logistic_Regression	circularityOV_fitc_25q	circularity_brightfield_25q	mean_intensity_bgsub_pe_25q	perimeter_fitc_75q	diameter_brightfield_25q	circularity_fitc_std	-	-	-	-	0.622222
Logistic_Regression	circularityOV_fitc_25q	circularity_fitc_25q	circularityOV_fitc	circularity_fitc_std	-	-	-	-	-	-	0.622222
Logistic_Regression	circularityOV_fitc_25q	perimeter_fitc_75q	circularity_fitc_std	-	-	-	-	-	-	-	0.622222
Logistic_Regression	circularityOV_brightfield_std	circularity_brightfield_25q	mean_intensity_bgsub_pe_25q	circularityOV_fitc	diameter_brightfield_25q	circularity_brightfield	-	-	-	-	0.622222
Logistic_Regression	circularityOV_brightfield_std	circularityOV_fitc_25q	circularity_brightfield_25q	circularity_fitc_25q	perimeter_fitc_75q	circularity_brightfield	-	-	-	-	0.622222
Logistic_Regression	circularityOV_fitc_25q	circularity_brightfield_25q	circularity_fitc_25q	mean_intensity_bgsub_pe_25q	perimeter_fitc_75q	circularityOV_fitc	circularity_fitc_std	circularity_brightfield	-	-	0.622222
Logistic_Regression	circularityOV_fitc_25q	circularity_brightfield_25q	circularity_fitc_25q	mean_intensity_bgsub_pe_25q	perimeter_fitc_75q	circularityOV_fitc	diameter_brightfield_25q	circularity_brightfield	-	-	0.622222
Logistic_Regression	circularityOV_fitc_25q	mean_intensity_bgsub_pe_25q	perimeter_fitc_75q	circularity_fitc_std	circularity_brightfield	-	-	-	-	-	0.622222
Logistic_Regression	circularityOV_brightfield_std	circularity_brightfield_25q	mean_intensity_bgsub_pe_25q	circularity_brightfield	-	-	-	-	-	-	0.622222
Logistic_Regression	circularityOV_brightfield_std	circularity_brightfield_25q	mean_intensity_bgsub_pe_25q	perimeter_fitc_75q	diameter_brightfield_25q	circularity_fitc_std	-	-	-	-	0.622222
Logistic_Regression	circularityOV_fitc_25q	circularity_fitc_25q	diameter_brightfield_25q	circularity_fitc_std	-	-	-	-	-	-	0.622222
Logistic_Regression	circularityOV_brightfield_std	circularity_brightfield_25q	mean_intensity_bgsub_pe_25q	perimeter_fitc_75q	circularityOV_fitc	circularity_brightfield	-	-	-	-	0.622222
Logistic_Regression	circularity_brightfield_25q	mean_intensity_bgsub_pe_25q	perimeter_fitc_75q	circularity_fitc_std	circularity_brightfield	-	-	-	-	-	0.622222
Logistic_Regression	circularityOV_fitc_25q	circularity_brightfield_25q	circularity_fitc_25q	perimeter_fitc_75q	circularity_fitc_std	-	-	-	-	-	0.622222
Logistic_Regression	circularityOV_brightfield_std	circularity_brightfield_25q	perimeter_fitc_75q	circularity_fitc_std	-	-	-	-	-	-	0.622222
Logistic_Regression	circularityOV_brightfield_std	circularity_brightfield_25q	circularityOV_fitc	diameter_brightfield_25q	circularity_fitc_std	circularity_brightfield	-	-	-	-	0.622222
Logistic_Regression	circularity_fitc_25q	mean_intensity_bgsub_pe_25q	perimeter_fitc_75q	circularityOV_fitc	circularity_brightfield	-	-	-	-	-	0.622222
Logistic_Regression	circularityOV_brightfield_std	circularityOV_fitc_25q	circularity_brightfield_25q	circularity_fitc_25q	mean_intensity_bgsub_pe_25q	perimeter_fitc_75q	circularityOV_fitc	circularity_fitc_std	circularity_brightfield	-	0.622222
Logistic_Regression	circularity_brightfield_25q	circularityOV_fitc	circularity_brightfield	-	-	-	-	-	-	-	0.622222
Logistic_Regression	circularityOV_brightfield_std	circularity_brightfield_25q	perimeter_fitc_75q	diameter_brightfield_25q	circularity_fitc_std	circularity_brightfield	-	-	-	-	0.622222
Logistic_Regression	circularity_brightfield_25q	mean_intensity_bgsub_pe_25q	circularityOV_fitc	diameter_brightfield_25q	circularity_brightfield	-	-	-	-	-	0.622222
Logistic_Regression	circularityOV_brightfield_std	circularity_brightfield_25q	perimeter_fitc_75q	circularityOV_fitc	circularity_fitc_std	circularity_brightfield	-	-	-	-	0.622222
Logistic_Regression	circularityOV_brightfield_std	circularityOV_fitc_25q	circularity_brightfield_25q	circularity_fitc_25q	perimeter_fitc_75q	circularity_fitc_std	-	-	-	-	0.622222
Logistic_Regression	circularityOV_fitc_25q	mean_intensity_bgsub_pe_25q	perimeter_fitc_75q	diameter_brightfield_25q	circularity_fitc_std	-	-	-	-	-	0.622222
Logistic_Regression	circularityOV_fitc_25q	circularity_brightfield_25q	mean_intensity_bgsub_pe_25q	perimeter_fitc_75q	circularityOV_fitc	circularity_brightfield	-	-	-	-	0.622222
Logistic_Regression	circularityOV_brightfield_std	circularityOV_fitc_25q	circularity_brightfield_25q	circularity_fitc_25q	perimeter_fitc_75q	circularityOV_fitc	-	-	-	-	0.622222
Logistic_Regression	circularityOV_fitc_25q	mean_intensity_bgsub_pe_25q	perimeter_fitc_75q	circularityOV_fitc	diameter_brightfield_25q	-	-	-	-	-	0.622222
Logistic_Regression	mean_intensity_bgsub_pe_25q	perimeter_fitc_75q	circularityOV_fitc	diameter_brightfield_25q	circularity_fitc_std	circularity_brightfield	-	-	-	-	0.622222
Logistic_Regression	circularityOV_brightfield_std	circularity_brightfield_25q	circularity_fitc_25q	diameter_brightfield_25q	circularity_brightfield	-	-	-	-	-	0.622222
Logistic_Regression	circularityOV_brightfield_std	circularity_brightfield_25q	circularity_fitc_25q	circularity_fitc_std	circularity_brightfield	-	-	-	-	-	0.622222
Logistic_Regression	circularityOV_fitc_25q	circularityOV_fitc	circularity_fitc_std	-	-	-	-	-	-	-	0.622222
Logistic_Regression	circularityOV_fitc_25q	circularity_brightfield_25q	mean_intensity_bgsub_pe_25q	perimeter_fitc_75q	circularity_fitc_std	-	-	-	-	-	0.622222
Logistic_Regression	circularityOV_fitc_25q	circularity_brightfield_25q	mean_intensity_bgsub_pe_25q	perimeter_fitc_75q	circularity_brightfield	-	-	-	-	-	0.622222
Logistic_Regression	circularityOV_brightfield_std	perimeter_fitc_75q	circularityOV_fitc	diameter_brightfield_25q	circularity_fitc_std	circularity_brightfield	-	-	-	-	0.622222
Logistic_Regression	mean_intensity_bgsub_pe_25q	perimeter_fitc_75q	circularityOV_fitc	diameter_brightfield_25q	circularity_fitc_std	-	-	-	-	-	0.622222
Logistic_Regression	circularityOV_brightfield_std	circularity_brightfield_25q	perimeter_fitc_75q	diameter_brightfield_25q	circularity_fitc_std	-	-	-	-	-	0.622222
Logistic_Regression	circularityOV_fitc_25q	circularity_brightfield_25q	mean_intensity_bgsub_pe_25q	circularityOV_fitc	diameter_brightfield_25q	-	-	-	-	-	0.622222
Logistic_Regression	circularityOV_fitc_25q	circularity_brightfield_25q	circularityOV_fitc	circularity_fitc_std	-	-	-	-	-	-	0.622222
Logistic_Regression	circularityOV_brightfield_std	circularity_brightfield_25q	circularity_fitc_25q	circularityOV_fitc	circularity_brightfield	-	-	-	-	-	0.622222
Logistic_Regression	circularityOV_brightfield_std	circularity_fitc_25q	perimeter_fitc_75q	diameter_brightfield_25q	circularity_fitc_std	circularity_brightfield	-	-	-	-	0.622222
Logistic_Regression	circularityOV_fitc_25q	circularity_fitc_25q	mean_intensity_bgsub_pe_25q	perimeter_fitc_75q	circularity_fitc_std	-	-	-	-	-	0.622222
Logistic_Regression	circularityOV_brightfield_std	circularityOV_fitc_25q	circularity_brightfield_25q	circularity_fitc_25q	mean_intensity_bgsub_pe_25q	circularityOV_fitc	diameter_brightfield_25q	-	-	-	0.622222
Logistic_Regression	circularityOV_brightfield_std	circularity_fitc_25q	circularityOV_fitc	diameter_brightfield_25q	circularity_fitc_std	circularity_brightfield	-	-	-	-	0.622222
Logistic_Regression	mean_intensity_bgsub_pe_25q	perimeter_fitc_75q	circularityOV_fitc	circularity_fitc_std	circularity_brightfield	-	-	-	-	-	0.622222
Logistic_Regression	circularity_brightfield_25q	circularity_fitc_25q	perimeter_fitc_75q	-	-	-	-	-	-	-	0.622222
Logistic_Regression	circularityOV_brightfield_std	circularity_brightfield_25q	mean_intensity_bgsub_pe_25q	diameter_brightfield_25q	circularity_fitc_std	-	-	-	-	-	0.622222
Logistic_Regression	circularityOV_fitc_25q	circularity_brightfield_25q	mean_intensity_bgsub_pe_25q	diameter_brightfield_25q	circularity_brightfield	-	-	-	-	-	0.622222
Logistic_Regression	circularityOV_fitc_25q	circularity_fitc_std	circularity_brightfield	-	-	-	-	-	-	-	0.622222
Logistic_Regression	circularity_brightfield_25q	mean_intensity_bgsub_pe_25q	perimeter_fitc_75q	circularityOV_fitc	diameter_brightfield_25q	circularity_brightfield	-	-	-	-	0.622222
Logistic_Regression	circularityOV_fitc_25q	circularity_brightfield_25q	mean_intensity_bgsub_pe_25q	circularity_brightfield	-	-	-	-	-	-	0.622222
Logistic_Regression	circularityOV_brightfield_std	circularity_fitc_25q	circularity_fitc_std	-	-	-	-	-	-	-	0.622222
Logistic_Regression	circularityOV_brightfield_std	circularity_brightfield_25q	mean_intensity_bgsub_pe_25q	circularity_fitc_std	circularity_brightfield	-	-	-	-	-	0.622222
Logistic_Regression	circularityOV_fitc_25q	circularity_brightfield_25q	perimeter_fitc_75q	circularityOV_fitc	circularity_fitc_std	-	-	-	-	-	0.622222
Logistic_Regression	circularityOV_fitc_25q	circularity_brightfield_25q	perimeter_fitc_75q	diameter_brightfield_25q	circularity_brightfield	-	-	-	-	-	0.622222
Logistic_Regression	circularity_fitc_25q	mean_intensity_bgsub_pe_25q	perimeter_fitc_75q	circularityOV_fitc	diameter_brightfield_25q	circularity_brightfield	-	-	-	-	0.622222
Logistic_Regression	circularityOV_fitc_25q	circularity_brightfield_25q	circularity_fitc_25q	mean_intensity_bgsub_pe_25q	circularityOV_fitc	circularity_brightfield	-	-	-	-	0.622222
Logistic_Regression	circularityOV_brightfield_std	circularity_brightfield_25q	perimeter_fitc_75q	circularityOV_fitc	circularity_fitc_std	-	-	-	-	-	0.622222
Logistic_Regression	circularityOV_brightfield_std	circularity_brightfield_25q	circularity_fitc_25q	circularityOV_fitc	circularity_fitc_std	-	-	-	-	-	0.622222
Logistic_Regression	circularityOV_brightfield_std	circularity_brightfield_25q	circularityOV_fitc	diameter_brightfield_25q	circularity_fitc_std	-	-	-	-	-	0.622222
Logistic_Regression	circularityOV_fitc_25q	circularity_brightfield_25q	mean_intensity_bgsub_pe_25q	perimeter_fitc_75q	circularityOV_fitc	-	-	-	-	-	0.622222
Logistic_Regression	circularityOV_fitc_25q	circularity_fitc_25q	mean_intensity_bgsub_pe_25q	circularityOV_fitc	-	-	-	-	-	-	0.622222
Logistic_Regression	circularityOV_brightfield_std	circularityOV_fitc_25q	circularity_brightfield_25q	circularity_fitc_25q	perimeter_fitc_75q	circularityOV_fitc	circularity_brightfield	-	-	-	0.622222
Logistic_Regression	circularityOV_brightfield_std	circularity_brightfield_25q	diameter_brightfield_25q	circularity_fitc_std	-	-	-	-	-	-	0.622222
Logistic_Regression	circularityOV_brightfield_std	circularityOV_fitc_25q	circularityOV_fitc	diameter_brightfield_25q	circularity_fitc_std	-	-	-	-	-	0.622222
Logistic_Regression	circularityOV_fitc_25q	circularity_fitc_25q	diameter_brightfield_25q	circularity_fitc_std	circularity_brightfield	-	-	-	-	-	0.622222
Logistic_Regression	circularityOV_brightfield_std	circularity_brightfield_25q	diameter_brightfield_25q	circularity_fitc_std	circularity_brightfield	-	-	-	-	-	0.622222
Logistic_Regression	circularityOV_brightfield_std	circularity_brightfield_25q	diameter_brightfield_25q	circularity_brightfield	-	-	-	-	-	-	0.622222
Logistic_Regression	circularityOV_fitc_25q	circularity_fitc_25q	circularityOV_fitc	circularity_fitc_std	circularity_brightfield	-	-	-	-	-	0.622222
Logistic_Regression	circularityOV_brightfield_std	circularity_brightfield_25q	circularityOV_fitc	circularity_fitc_std	circularity_brightfield	-	-	-	-	-	0.622222
Logistic_Regression	circularityOV_fitc_25q	circularity_brightfield_25q	mean_intensity_bgsub_pe_25q	perimeter_fitc_75q	circularityOV_fitc	diameter_brightfield_25q	-	-	-	-	0.622222
Logistic_Regression	circularityOV_brightfield_std	circularityOV_fitc_25q	circularity_brightfield_25q	circularity_fitc_25q	perimeter_fitc_75q	circularityOV_fitc	circularity_fitc_std	-	-	-	0.622222
Logistic_Regression	circularityOV_fitc_25q	circularity_brightfield_25q	circularity_fitc_25q	circularityOV_fitc	diameter_brightfield_25q	circularity_brightfield	-	-	-	-	0.622222
Logistic_Regression	circularityOV_fitc_25q	circularity_fitc_25q	mean_intensity_bgsub_pe_25q	circularityOV_fitc	circularity_brightfield	-	-	-	-	-	0.622222
Logistic_Regression	circularityOV_fitc_25q	circularity_fitc_25q	mean_intensity_bgsub_pe_25q	perimeter_fitc_75q	-	-	-	-	-	-	0.622222
Logistic_Regression	circularityOV_brightfield_std	circularityOV_fitc_25q	circularity_brightfield_25q	circularity_fitc_25q	perimeter_fitc_75q	circularityOV_fitc	diameter_brightfield_25q	-	-	-	0.622222
Logistic_Regression	circularityOV_brightfield_std	circularity_brightfield_25q	perimeter_fitc_75q	circularity_fitc_std	circularity_brightfield	-	-	-	-	-	0.622222
Logistic_Regression	circularityOV_fitc_25q	circularity_brightfield_25q	circularity_fitc_25q	circularity_fitc_std	-	-	-	-	-	-	0.622222
Logistic_Regression	circularityOV_fitc_25q	mean_intensity_bgsub_pe_25q	perimeter_fitc_75q	circularityOV_fitc	-	-	-	-	-	-	0.622222
Logistic_Regression	circularityOV_brightfield_std	circularityOV_fitc_25q	perimeter_fitc_75q	circularityOV_fitc	diameter_brightfield_25q	circularity_fitc_std	circularity_brightfield	-	-	-	0.622222
Logistic_Regression	circularity_fitc_25q	perimeter_fitc_75q	circularityOV_fitc	diameter_brightfield_25q	-	-	-	-	-	-	0.622222
Logistic_Regression	circularity_brightfield_25q	circularity_fitc_25q	perimeter_fitc_75q	circularityOV_fitc	-	-	-	-	-	-	0.622222
Logistic_Regression	circularityOV_brightfield_std	circularityOV_fitc_25q	circularity_fitc_25q	diameter_brightfield_25q	circularity_fitc_std	circularity_brightfield	-	-	-	-	0.622222
Logistic_Regression	mean_intensity_bgsub_pe_25q	circularityOV_fitc	circularity_fitc_std	-	-	-	-	-	-	-	0.622222
Logistic_Regression	circularityOV_brightfield_std	circularityOV_fitc_25q	circularity_brightfield_25q	circularity_brightfield	-	-	-	-	-	-	0.622222
Logistic_Regression	circularityOV_brightfield_std	circularityOV_fitc_25q	circularity_fitc_25q	perimeter_fitc_75q	-	-	-	-	-	-	0.622222
Logistic_Regression	circularityOV_fitc_25q	circularity_brightfield_25q	mean_intensity_bgsub_pe_25q	perimeter_fitc_75q	circularityOV_fitc	diameter_brightfield_25q	circularity_brightfield	-	-	-	0.622222
Logistic_Regression	circularityOV_brightfield_std	mean_intensity_bgsub_pe_25q	diameter_brightfield_25q	circularity_fitc_std	circularity_brightfield	-	-	-	-	-	0.622222
Logistic_Regression	circularityOV_brightfield_std	circularityOV_fitc_25q	circularity_brightfield_25q	diameter_brightfield_25q	-	-	-	-	-	-	0.622222
Logistic_Regression	circularityOV_brightfield_std	circularityOV_fitc_25q	circularity_fitc_25q	perimeter_fitc_75q	diameter_brightfield_25q	circularity_brightfield	-	-	-	-	0.622222
Logistic_Regression	circularityOV_brightfield_std	perimeter_fitc_75q	circularity_fitc_std	circularity_brightfield	-	-	-	-	-	-	0.622222
Logistic_Regression	circularityOV_fitc_25q	circularity_brightfield_25q	circularity_fitc_25q	mean_intensity_bgsub_pe_25q	circularityOV_fitc	diameter_brightfield_25q	circularity_brightfield	-	-	-	0.622222
Logistic_Regression	circularityOV_brightfield_std	circularityOV_fitc_25q	circularity_fitc_25q	perimeter_fitc_75q	circularity_fitc_std	circularity_brightfield	-	-	-	-	0.622222
Logistic_Regression	circularityOV_fitc_25q	circularity_fitc_25q	mean_intensity_bgsub_pe_25q	perimeter_fitc_75q	circularityOV_fitc	circularity_brightfield	-	-	-	-	0.622222
Logistic_Regression	circularityOV_brightfield_std	circularityOV_fitc_25q	circularity_fitc_25q	circularityOV_fitc	diameter_brightfield_25q	circularity_fitc_std	-	-	-	-	0.622222
Logistic_Regression	circularityOV_brightfield_std	circularityOV_fitc_25q	circularity_fitc_25q	perimeter_fitc_75q	diameter_brightfield_25q	circularity_fitc_std	-	-	-	-	0.622222
Logistic_Regression	circularityOV_fitc_25q	circularityOV_fitc	circularity_fitc_std	circularity_brightfield	-	-	-	-	-	-	0.622222
Logistic_Regression	circularityOV_brightfield_std	circularity_brightfield	-	-	-	-	-	-	-	-	0.622222
Logistic_Regression	circularityOV_brightfield_std	circularityOV_fitc_25q	circularity_fitc_25q	perimeter_fitc_75q	circularityOV_fitc	circularity_fitc_std	circularity_brightfield	-	-	-	0.622222
Logistic_Regression	circularityOV_fitc_25q	circularity_brightfield_25q	perimeter_fitc_75q	circularityOV_fitc	diameter_brightfield_25q	circularity_brightfield	-	-	-	-	0.622222
Logistic_Regression	circularity_brightfield_25q	circularity_fitc_25q	mean_intensity_bgsub_pe_25q	perimeter_fitc_75q	diameter_brightfield_25q	-	-	-	-	-	0.622222
Logistic_Regression	circularityOV_brightfield_std	circularityOV_fitc_25q	circularity_fitc_25q	circularityOV_fitc	diameter_brightfield_25q	circularity_fitc_std	circularity_brightfield	-	-	-	0.622222
Logistic_Regression	circularity_brightfield_25q	circularity_fitc_25q	mean_intensity_bgsub_pe_25q	perimeter_fitc_75q	-	-	-	-	-	-	0.622222
Logistic_Regression	circularityOV_fitc_25q	circularity_brightfield_25q	circularity_fitc_25q	mean_intensity_bgsub_pe_25q	perimeter_fitc_75q	circularity_fitc_std	circularity_brightfield	-	-	-	0.622222
Logistic_Regression	circularity_brightfield_25q	mean_intensity_bgsub_pe_25q	circularity_fitc_std	circularity_brightfield	-	-	-	-	-	-	0.622222
Logistic_Regression	circularityOV_fitc_25q	circularity_brightfield_25q	circularity_fitc_25q	-	-	-	-	-	-	-	0.622222
Logistic_Regression	circularityOV_brightfield_std	circularityOV_fitc_25q	circularity_brightfield_25q	diameter_brightfield_25q	circularity_fitc_std	circularity_brightfield	-	-	-	-	0.622222
Logistic_Regression	circularityOV_brightfield_std	circularity_brightfield_25q	perimeter_fitc_75q	circularityOV_fitc	diameter_brightfield_25q	circularity_fitc_std	circularity_brightfield	-	-	-	0.622222
Logistic_Regression	circularityOV_brightfield_std	circularity_brightfield_25q	mean_intensity_bgsub_pe_25q	perimeter_fitc_75q	circularityOV_fitc	diameter_brightfield_25q	circularity_brightfield	-	-	-	0.622222
Logistic_Regression	circularityOV_brightfield_std	circularityOV_fitc_25q	circularity_brightfield_25q	perimeter_fitc_75q	circularity_fitc_std	circularity_brightfield	-	-	-	-	0.622222
Logistic_Regression	circularity_brightfield_25q	circularity_fitc_25q	perimeter_fitc_75q	circularityOV_fitc	circularity_brightfield	-	-	-	-	-	0.622222
Logistic_Regression	circularityOV_brightfield_std	circularity_brightfield_25q	circularity_fitc_25q	perimeter_fitc_75q	diameter_brightfield_25q	circularity_fitc_std	circularity_brightfield	-	-	-	0.622222
Logistic_Regression	perimeter_fitc_75q	circularityOV_fitc	circularity_fitc_std	-	-	-	-	-	-	-	0.622222
Logistic_Regression	circularityOV_brightfield_std	circularity_brightfield_25q	circularity_fitc_25q	perimeter_fitc_75q	circularityOV_fitc	diameter_brightfield_25q	circularity_fitc_std	-	-	-	0.622222
Logistic_Regression	perimeter_fitc_75q	circularityOV_fitc	circularity_brightfield	-	-	-	-	-	-	-	0.622222
Logistic_Regression	circularityOV_brightfield_std	circularityOV_fitc_25q	circularity_brightfield_25q	perimeter_fitc_75q	circularityOV_fitc	diameter_brightfield_25q	-	-	-	-	0.622222
Logistic_Regression	circularityOV_fitc_25q	circularity_brightfield_25q	circularity_fitc_25q	mean_intensity_bgsub_pe_25q	perimeter_fitc_75q	circularityOV_fitc	circularity_fitc_std	-	-	-	0.622222
Logistic_Regression	circularityOV_brightfield_std	circularityOV_fitc_25q	circularity_fitc_25q	perimeter_fitc_75q	circularityOV_fitc	diameter_brightfield_25q	-	-	-	-	0.622222
Logistic_Regression	circularity_brightfield_25q	circularity_fitc_25q	mean_intensity_bgsub_pe_25q	diameter_brightfield_25q	circularity_brightfield	-	-	-	-	-	0.622222
Logistic_Regression	circularityOV_brightfield_std	circularityOV_fitc_25q	circularity_fitc_25q	perimeter_fitc_75q	circularityOV_fitc	circularity_brightfield	-	-	-	-	0.622222
Logistic_Regression	circularity_brightfield_25q	perimeter_fitc_75q	circularityOV_fitc	circularity_brightfield	-	-	-	-	-	-	0.622222
Logistic_Regression	circularity_fitc_25q	mean_intensity_bgsub_pe_25q	perimeter_fitc_75q	circularity_brightfield	-	-	-	-	-	-	0.622222
Logistic_Regression	circularityOV_brightfield_std	perimeter_fitc_75q	diameter_brightfield_25q	circularity_fitc_std	-	-	-	-	-	-	0.622222
Logistic_Regression	circularity_fitc_25q	mean_intensity_bgsub_pe_25q	perimeter_fitc_75q	circularityOV_fitc	-	-	-	-	-	-	0.622222
Logistic_Regression	circularityOV_fitc_25q	circularity_brightfield_25q	circularity_fitc_25q	mean_intensity_bgsub_pe_25q	perimeter_fitc_75q	circularityOV_fitc	diameter_brightfield_25q	-	-	-	0.622222
Logistic_Regression	circularity_brightfield_25q	perimeter_fitc_75q	diameter_brightfield_25q	circularity_brightfield	-	-	-	-	-	-	0.622222
Logistic_Regression	circularityOV_brightfield_std	circularityOV_fitc_25q	circularity_brightfield_25q	perimeter_fitc_75q	circularityOV_fitc	circularity_brightfield	-	-	-	-	0.622222
Logistic_Regression	circularityOV_brightfield_std	circularity_fitc_25q	perimeter_fitc_75q	circularityOV_fitc	diameter_brightfield_25q	circularity_fitc_std	circularity_brightfield	-	-	-	0.622222
Logistic_Regression	circularityOV_brightfield_std	circularity_fitc_25q	diameter_brightfield_25q	circularity_fitc_std	circularity_brightfield	-	-	-	-	-	0.622222
Logistic_Regression	circularityOV_fitc_25q	circularity_brightfield_25q	mean_intensity_bgsub_pe_25q	diameter_brightfield_25q	circularity_fitc_std	-	-	-	-	-	0.622222
Logistic_Regression	circularity_fitc_25q	mean_intensity_bgsub_pe_25q	-	-	-	-	-	-	-	-	0.622222
Logistic_Regression	circularityOV_brightfield_std	circularityOV_fitc_25q	circularity_brightfield_25q	perimeter_fitc_75q	diameter_brightfield_25q	-	-	-	-	-	0.622222
Logistic_Regression	circularityOV_fitc_25q	circularity_brightfield_25q	circularity_fitc_25q	mean_intensity_bgsub_pe_25q	circularity_fitc_std	-	-	-	-	-	0.622222
Logistic_Regression	circularityOV_brightfield_std	perimeter_fitc_75q	circularityOV_fitc	circularity_fitc_std	circularity_brightfield	-	-	-	-	-	0.622222
Logistic_Regression	circularity_brightfield_25q	circularity_fitc_25q	mean_intensity_bgsub_pe_25q	perimeter_fitc_75q	circularityOV_fitc	diameter_brightfield_25q	-	-	-	-	0.622222
Logistic_Regression	circularityOV_brightfield_std	circularityOV_fitc_25q	circularity_brightfield_25q	circularity_fitc_25q	perimeter_fitc_75q	circularityOV_fitc	circularity_fitc_std	circularity_brightfield	-	-	0.622222
Logistic_Regression	circularityOV_fitc_25q	perimeter_fitc_75q	circularityOV_fitc	circularity_fitc_std	circularity_brightfield	-	-	-	-	-	0.622222
Logistic_Regression	circularityOV_brightfield_std	circularityOV_fitc_25q	diameter_brightfield_25q	circularity_brightfield	-	-	-	-	-	-	0.622222
Logistic_Regression	circularityOV_brightfield_std	circularityOV_fitc_25q	circularity_brightfield_25q	perimeter_fitc_75q	circularityOV_fitc	diameter_brightfield_25q	circularity_brightfield	-	-	-	0.622222
Logistic_Regression	circularity_fitc_25q	perimeter_fitc_75q	diameter_brightfield_25q	-	-	-	-	-	-	-	0.622222
Logistic_Regression	circularityOV_brightfield_std	circularity_brightfield_25q	circularity_fitc_25q	circularity_fitc_std	-	-	-	-	-	-	0.622222
Logistic_Regression	circularityOV_fitc_25q	mean_intensity_bgsub_pe_25q	diameter_brightfield_25q	circularity_fitc_std	-	-	-	-	-	-	0.622222
Logistic_Regression	circularityOV_brightfield_std	circularityOV_fitc_25q	circularity_brightfield_25q	circularity_fitc_25q	circularity_fitc_std	circularity_brightfield	-	-	-	-	0.622222
Logistic_Regression	circularityOV_brightfield_std	circularity_fitc_25q	perimeter_fitc_75q	circularityOV_fitc	circularity_fitc_std	-	-	-	-	-	0.622222
Logistic_Regression	circularity_fitc_25q	perimeter_fitc_75q	-	-	-	-	-	-	-	-	0.622222
Logistic_Regression	circularityOV_brightfield_std	circularityOV_fitc_25q	circularity_brightfield_25q	circularity_fitc_std	circularity_brightfield	-	-	-	-	-	0.622222
Logistic_Regression	circularityOV_brightfield_std	circularityOV_fitc_25q	circularity_brightfield_25q	perimeter_fitc_75q	circularityOV_fitc	diameter_brightfield_25q	circularity_fitc_std	circularity_brightfield	-	-	0.622222
Logistic_Regression	mean_intensity_bgsub_pe_25q	circularityOV_fitc	-	-	-	-	-	-	-	-	0.622222
Logistic_Regression	circularityOV_brightfield_std	circularityOV_fitc_25q	circularity_brightfield_25q	perimeter_fitc_75q	circularityOV_fitc	circularity_fitc_std	circularity_brightfield	-	-	-	0.622222
Logistic_Regression	circularityOV_brightfield_std	circularityOV_fitc_25q	circularity_brightfield_25q	perimeter_fitc_75q	diameter_brightfield_25q	circularity_fitc_std	circularity_brightfield	-	-	-	0.622222
Logistic_Regression	circularityOV_brightfield_std	circularity_brightfield_25q	circularity_fitc_25q	circularityOV_fitc	-	-	-	-	-	-	0.622222
Logistic_Regression	circularityOV_fitc_25q	circularity_brightfield_25q	mean_intensity_bgsub_pe_25q	perimeter_fitc_75q	circularity_fitc_std	circularity_brightfield	-	-	-	-	0.622222
Logistic_Regression	circularity_fitc_25q	perimeter_fitc_75q	circularityOV_fitc	-	-	-	-	-	-	-	0.622222
Logistic_Regression	circularityOV_brightfield_std	circularity_brightfield_25q	circularity_fitc_25q	perimeter_fitc_75q	circularityOV_fitc	circularity_fitc_std	-	-	-	-	0.622222
Logistic_Regression	circularityOV_brightfield_std	circularityOV_fitc_25q	circularity_brightfield_25q	circularity_fitc_25q	diameter_brightfield_25q	circularity_fitc_std	-	-	-	-	0.622222
[truncated: 2,094 more rows]

## Sheet: S4_B_Prediction OS_eCTC
Table S4-B. List of the 4092 different classifiers used to predict overall survival starting from Epithelial CTC, ranked on the basis of accuracy. For each classifier, it is reported the method (Naive Bayes, Decision Trees, Logistic Regression or Random Forest), the features included in the analysis, and the accuracy. The best classifier is in bold.
Classifiers	Feature 1	Feature 2	Feature 3	Feature 4	Feature 5	Feature 6	Feature 7	Feature 8	Feature 9	Feature 10	Accuracy
Naive Bayes	circularityOV_brightfield_25q	perimeter_fitc_25q	circularity_apc	circularityOV_pe_75q	max_intensity_brightfield_median	circularity_dapi_25q	-	-	-	-	0.822222
Naive Bayes	circularityOV_brightfield_25q	perimeter_fitc_25q	mean_intensity_bgsub_apc_std	circularity_brightfield	circularity_apc	diameter_apc_median	-	-	-	-	0.822222
Naive Bayes	perimeter_fitc_25q	circularity_brightfield_25q	circularity_apc	circularityOV_pe_75q	max_intensity_brightfield_median	circularity_dapi_25q	-	-	-	-	0.822222
Naive Bayes	perimeter_fitc_25q	circularity_brightfield	circularity_apc	circularityOV_pe_75q	max_intensity_brightfield_median	circularity_dapi_25q	-	-	-	-	0.822222
Naive Bayes	circularityOV_brightfield_25q	perimeter_fitc_25q	circularity_brightfield_25q	mean_intensity_bgsub_apc_std	circularity_apc	circularityOV_pe_75q	diameter_apc_median	-	-	-	0.8
Naive Bayes	circularityOV_brightfield_25q	perimeter_fitc_25q	mean_intensity_bgsub_apc_std	circularity_brightfield	circularity_apc	circularityOV_pe_75q	diameter_apc_median	-	-	-	0.8
Naive Bayes	perimeter_fitc_25q	circularity_brightfield_25q	mean_intensity_bgsub_apc_std	circularity_brightfield	circularityOV_pe_75q	max_intensity_brightfield_median	diameter_apc_median	-	-	-	0.8
Naive Bayes	circularityOV_brightfield_25q	circularity_brightfield_25q	mean_intensity_bgsub_apc_std	circularity_brightfield	circularity_apc	circularityOV_pe_75q	max_intensity_brightfield_median	diameter_apc_median	-	-	0.8
Naive Bayes	circularityOV_brightfield_25q	perimeter_fitc_25q	mean_intensity_bgsub_apc_std	circularity_brightfield	circularity_apc	circularityOV_pe_75q	max_intensity_brightfield_median	circularity_dapi_25q	-	-	0.8
Naive Bayes	circularityOV_brightfield_25q	perimeter_fitc_25q	circularity_brightfield_25q	mean_intensity_bgsub_apc_std	circularity_apc	circularityOV_pe_75q	max_intensity_brightfield_median	circularity_dapi_25q	-	-	0.8
Naive Bayes	perimeter_fitc_25q	mean_intensity_bgsub_apc_std	circularity_apc	circularityOV_pe_75q	max_intensity_brightfield_median	diameter_apc_median	circularity_dapi_25q	-	-	-	0.8
Naive Bayes	perimeter_fitc_25q	mean_intensity_bgsub_apc_std	circularity_brightfield	circularity_apc	circularityOV_pe_75q	max_intensity_brightfield_median	diameter_apc_median	-	-	-	0.8
Naive Bayes	perimeter_fitc_25q	circularity_brightfield_25q	circularity_apc	circularityOV_pe_75q	max_intensity_brightfield_median	diameter_apc_median	circularity_dapi_25q	-	-	-	0.8
Naive Bayes	perimeter_fitc_25q	circularity_brightfield_25q	mean_intensity_bgsub_apc_std	circularity_apc	circularityOV_pe_75q	max_intensity_brightfield_median	diameter_apc_median	-	-	-	0.8
Naive Bayes	circularityOV_brightfield_25q	perimeter_fitc_25q	circularity_brightfield	circularity_apc	circularityOV_pe_75q	max_intensity_brightfield_median	-	-	-	-	0.8
Naive Bayes	circularityOV_brightfield_25q	perimeter_fitc_25q	circularity_brightfield_25q	mean_intensity_bgsub_apc_std	circularity_dapi_25q	-	-	-	-	-	0.8
Naive Bayes	perimeter_fitc_25q	circularity_brightfield	circularity_apc	diameter_apc_median	-	-	-	-	-	-	0.8
Naive Bayes	perimeter_fitc_25q	circularity_brightfield_25q	circularityOV_pe_75q	circularity_dapi_25q	-	-	-	-	-	-	0.8
Naive Bayes	perimeter_fitc_25q	circularity_brightfield_25q	circularity_apc	diameter_apc_median	-	-	-	-	-	-	0.8
Naive Bayes	circularityOV_brightfield_25q	mean_intensity_bgsub_apc_std	circularity_apc	circularityOV_pe_75q	-	-	-	-	-	-	0.8
Naive Bayes	circularityOV_brightfield_25q	perimeter_fitc_25q	circularityOV_pe_75q	circularity_dapi_25q	-	-	-	-	-	-	0.8
Naive Bayes	circularityOV_brightfield_25q	perimeter_fitc_25q	circularity_brightfield_25q	circularity_apc	diameter_apc_median	-	-	-	-	-	0.8
Naive Bayes	circularityOV_brightfield_25q	perimeter_fitc_25q	circularity_brightfield_25q	mean_intensity_bgsub_apc_std	circularityOV_pe_75q	circularity_dapi_25q	-	-	-	-	0.8
Naive Bayes	circularityOV_brightfield_25q	perimeter_fitc_25q	circularity_brightfield_25q	mean_intensity_bgsub_apc_std	circularity_apc	circularity_dapi_25q	-	-	-	-	0.8
Naive Bayes	circularityOV_brightfield_25q	perimeter_fitc_25q	circularity_apc	circularityOV_pe_75q	circularity_dapi_25q	-	-	-	-	-	0.8
Naive Bayes	circularity_brightfield_25q	mean_intensity_bgsub_apc_std	circularity_brightfield	circularityOV_pe_75q	max_intensity_brightfield_median	diameter_apc_median	-	-	-	-	0.8
Naive Bayes	circularityOV_brightfield_25q	perimeter_fitc_25q	circularity_brightfield_25q	mean_intensity_bgsub_apc_std	circularity_apc	circularityOV_pe_75q	max_intensity_brightfield_median	diameter_apc_median	circularity_dapi_25q	-	0.8
Naive Bayes	circularityOV_brightfield_25q	perimeter_fitc_25q	mean_intensity_bgsub_apc_std	circularity_brightfield	circularity_apc	circularity_dapi_25q	-	-	-	-	0.777778
Naive Bayes	circularityOV_brightfield_25q	perimeter_fitc_25q	mean_intensity_bgsub_apc_std	circularity_brightfield	circularityOV_pe_75q	circularity_dapi_25q	-	-	-	-	0.777778
Naive Bayes	circularityOV_brightfield_25q	perimeter_fitc_25q	circularity_brightfield_25q	circularityOV_pe_75q	diameter_apc_median	circularity_dapi_25q	-	-	-	-	0.777778
Naive Bayes	mean_intensity_bgsub_apc_std	circularity_brightfield	circularity_apc	circularityOV_pe_75q	max_intensity_brightfield_median	-	-	-	-	-	0.777778
Naive Bayes	circularityOV_brightfield_25q	perimeter_fitc_25q	circularity_brightfield_25q	mean_intensity_bgsub_apc_std	circularity_apc	max_intensity_brightfield_median	-	-	-	-	0.777778
Naive Bayes	circularityOV_brightfield_25q	perimeter_fitc_25q	circularity_brightfield_25q	circularity_apc	circularityOV_pe_75q	diameter_apc_median	-	-	-	-	0.777778
Naive Bayes	circularityOV_brightfield_25q	perimeter_fitc_25q	circularity_brightfield_25q	circularity_apc	circularityOV_pe_75q	circularity_dapi_25q	-	-	-	-	0.777778
Naive Bayes	circularityOV_brightfield_25q	perimeter_fitc_25q	circularity_brightfield_25q	circularity_apc	max_intensity_brightfield_median	diameter_apc_median	-	-	-	-	0.777778
Naive Bayes	circularityOV_brightfield_25q	perimeter_fitc_25q	circularity_brightfield_25q	circularity_apc	diameter_apc_median	circularity_dapi_25q	-	-	-	-	0.777778
Naive Bayes	circularityOV_brightfield_25q	circularity_brightfield_25q	mean_intensity_bgsub_apc_std	circularity_brightfield	circularity_apc	circularityOV_pe_75q	-	-	-	-	0.777778
Naive Bayes	circularityOV_brightfield_25q	circularity_brightfield_25q	mean_intensity_bgsub_apc_std	circularity_brightfield	circularity_apc	diameter_apc_median	-	-	-	-	0.777778
Naive Bayes	circularityOV_brightfield_25q	circularity_brightfield_25q	mean_intensity_bgsub_apc_std	circularity_brightfield	circularityOV_pe_75q	diameter_apc_median	-	-	-	-	0.777778
Naive Bayes	circularityOV_brightfield_25q	circularity_brightfield_25q	mean_intensity_bgsub_apc_std	circularity_apc	circularityOV_pe_75q	circularity_dapi_25q	-	-	-	-	0.777778
Naive Bayes	circularityOV_brightfield_25q	circularity_brightfield_25q	circularity_brightfield	circularity_apc	circularityOV_pe_75q	diameter_apc_median	-	-	-	-	0.777778
Naive Bayes	circularityOV_brightfield_25q	mean_intensity_bgsub_apc_std	circularity_brightfield	circularity_apc	circularityOV_pe_75q	diameter_apc_median	-	-	-	-	0.777778
Naive Bayes	circularityOV_brightfield_25q	mean_intensity_bgsub_apc_std	circularity_brightfield	circularity_apc	circularityOV_pe_75q	circularity_dapi_25q	-	-	-	-	0.777778
Naive Bayes	circularityOV_brightfield_25q	circularity_brightfield	circularity_apc	circularityOV_pe_75q	diameter_apc_median	circularity_dapi_25q	-	-	-	-	0.777778
Naive Bayes	perimeter_fitc_25q	circularity_brightfield_25q	mean_intensity_bgsub_apc_std	circularity_brightfield	circularity_apc	circularityOV_pe_75q	-	-	-	-	0.777778
Naive Bayes	perimeter_fitc_25q	circularity_brightfield_25q	mean_intensity_bgsub_apc_std	circularity_brightfield	circularity_apc	diameter_apc_median	-	-	-	-	0.777778
Naive Bayes	perimeter_fitc_25q	circularity_brightfield_25q	mean_intensity_bgsub_apc_std	circularity_brightfield	circularity_apc	circularity_dapi_25q	-	-	-	-	0.777778
Naive Bayes	circularityOV_brightfield_25q	perimeter_fitc_25q	circularityOV_pe_75q	max_intensity_brightfield_median	diameter_apc_median	circularity_dapi_25q	-	-	-	-	0.777778
Naive Bayes	circularityOV_brightfield_25q	perimeter_fitc_25q	circularity_apc	max_intensity_brightfield_median	diameter_apc_median	circularity_dapi_25q	-	-	-	-	0.777778
Naive Bayes	circularityOV_brightfield_25q	perimeter_fitc_25q	mean_intensity_bgsub_apc_std	circularity_apc	circularityOV_pe_75q	circularity_dapi_25q	-	-	-	-	0.777778
Naive Bayes	circularityOV_brightfield_25q	perimeter_fitc_25q	mean_intensity_bgsub_apc_std	circularity_apc	max_intensity_brightfield_median	circularity_dapi_25q	-	-	-	-	0.777778
Naive Bayes	circularityOV_brightfield_25q	perimeter_fitc_25q	circularity_brightfield	circularity_apc	circularityOV_pe_75q	circularity_dapi_25q	-	-	-	-	0.777778
Naive Bayes	circularity_brightfield_25q	circularity_brightfield	circularityOV_pe_75q	diameter_apc_median	circularity_dapi_25q	-	-	-	-	-	0.777778
Naive Bayes	circularityOV_brightfield_25q	perimeter_fitc_25q	circularity_brightfield	circularity_apc	max_intensity_brightfield_median	diameter_apc_median	-	-	-	-	0.777778
Naive Bayes	circularityOV_brightfield_25q	perimeter_fitc_25q	circularity_brightfield	circularity_apc	diameter_apc_median	circularity_dapi_25q	-	-	-	-	0.777778
Naive Bayes	circularityOV_brightfield_25q	perimeter_fitc_25q	circularity_brightfield	circularityOV_pe_75q	diameter_apc_median	circularity_dapi_25q	-	-	-	-	0.777778
Naive Bayes	circularityOV_brightfield_25q	perimeter_fitc_25q	circularity_apc	circularityOV_pe_75q	diameter_apc_median	circularity_dapi_25q	-	-	-	-	0.777778
Naive Bayes	perimeter_fitc_25q	circularity_brightfield_25q	circularity_apc	circularityOV_pe_75q	circularity_dapi_25q	-	-	-	-	-	0.777778
Naive Bayes	circularity_brightfield_25q	circularity_apc	circularityOV_pe_75q	diameter_apc_median	-	-	-	-	-	-	0.777778
Naive Bayes	circularity_brightfield_25q	circularity_apc	circularityOV_pe_75q	circularity_dapi_25q	-	-	-	-	-	-	0.777778
Naive Bayes	mean_intensity_bgsub_apc_std	circularity_apc	max_intensity_brightfield_median	circularity_dapi_25q	-	-	-	-	-	-	0.777778
Naive Bayes	circularity_brightfield	circularity_apc	circularityOV_pe_75q	circularity_dapi_25q	-	-	-	-	-	-	0.777778
Naive Bayes	circularityOV_brightfield_25q	perimeter_fitc_25q	circularity_brightfield_25q	mean_intensity_bgsub_apc_std	max_intensity_brightfield_median	-	-	-	-	-	0.777778
Naive Bayes	circularityOV_brightfield_25q	perimeter_fitc_25q	circularity_brightfield_25q	circularity_apc	circularityOV_pe_75q	-	-	-	-	-	0.777778
Naive Bayes	circularityOV_brightfield_25q	perimeter_fitc_25q	circularity_brightfield_25q	circularityOV_pe_75q	circularity_dapi_25q	-	-	-	-	-	0.777778
Naive Bayes	circularityOV_brightfield_25q	perimeter_fitc_25q	mean_intensity_bgsub_apc_std	circularity_brightfield	circularity_dapi_25q	-	-	-	-	-	0.777778
Naive Bayes	circularityOV_brightfield_25q	perimeter_fitc_25q	circularity_brightfield	circularity_apc	circularityOV_pe_75q	-	-	-	-	-	0.777778
Naive Bayes	perimeter_fitc_25q	circularity_brightfield	circularityOV_pe_75q	circularity_dapi_25q	-	-	-	-	-	-	0.777778
Naive Bayes	perimeter_fitc_25q	circularity_brightfield	circularityOV_pe_75q	diameter_apc_median	-	-	-	-	-	-	0.777778
Naive Bayes	circularity_brightfield_25q	mean_intensity_bgsub_apc_std	circularity_brightfield	circularity_apc	diameter_apc_median	-	-	-	-	-	0.777778
Naive Bayes	circularityOV_brightfield_25q	mean_intensity_bgsub_apc_std	-	-	-	-	-	-	-	-	0.777778
Naive Bayes	circularityOV_brightfield_25q	perimeter_fitc_25q	circularity_brightfield_25q	circularityOV_pe_75q	-	-	-	-	-	-	0.777778
Naive Bayes	circularityOV_brightfield_25q	perimeter_fitc_25q	circularity_brightfield	circularityOV_pe_75q	-	-	-	-	-	-	0.777778
Naive Bayes	circularityOV_brightfield_25q	perimeter_fitc_25q	circularity_apc	circularity_dapi_25q	-	-	-	-	-	-	0.777778
Naive Bayes	circularityOV_brightfield_25q	circularity_brightfield_25q	mean_intensity_bgsub_apc_std	circularityOV_pe_75q	-	-	-	-	-	-	0.777778
Naive Bayes	circularityOV_brightfield_25q	circularity_apc	circularityOV_pe_75q	diameter_apc_median	-	-	-	-	-	-	0.777778
Naive Bayes	perimeter_fitc_25q	circularity_brightfield_25q	mean_intensity_bgsub_apc_std	circularity_dapi_25q	-	-	-	-	-	-	0.777778
Naive Bayes	perimeter_fitc_25q	circularity_brightfield_25q	circularity_apc	circularity_dapi_25q	-	-	-	-	-	-	0.777778
Naive Bayes	circularityOV_brightfield_25q	perimeter_fitc_25q	circularity_brightfield	circularity_apc	diameter_apc_median	-	-	-	-	-	0.777778
Naive Bayes	perimeter_fitc_25q	circularity_brightfield_25q	circularity_brightfield	circularityOV_pe_75q	diameter_apc_median	-	-	-	-	-	0.777778
Naive Bayes	perimeter_fitc_25q	circularity_brightfield_25q	circularity_brightfield	diameter_apc_median	circularity_dapi_25q	-	-	-	-	-	0.777778
Naive Bayes	perimeter_fitc_25q	circularity_brightfield_25q	circularityOV_pe_75q	max_intensity_brightfield_median	circularity_dapi_25q	-	-	-	-	-	0.777778
Naive Bayes	perimeter_fitc_25q	circularity_brightfield_25q	circularityOV_pe_75q	diameter_apc_median	circularity_dapi_25q	-	-	-	-	-	0.777778
Naive Bayes	perimeter_fitc_25q	mean_intensity_bgsub_apc_std	circularityOV_pe_75q	max_intensity_brightfield_median	circularity_dapi_25q	-	-	-	-	-	0.777778
Naive Bayes	perimeter_fitc_25q	circularity_brightfield	circularity_apc	circularityOV_pe_75q	circularity_dapi_25q	-	-	-	-	-	0.777778
Naive Bayes	perimeter_fitc_25q	circularity_brightfield	circularityOV_pe_75q	max_intensity_brightfield_median	circularity_dapi_25q	-	-	-	-	-	0.777778
Naive Bayes	perimeter_fitc_25q	circularity_brightfield	circularityOV_pe_75q	diameter_apc_median	circularity_dapi_25q	-	-	-	-	-	0.777778
Naive Bayes	perimeter_fitc_25q	circularity_brightfield_25q	circularity_brightfield	circularity_apc	diameter_apc_median	-	-	-	-	-	0.777778
Naive Bayes	circularityOV_brightfield_25q	perimeter_fitc_25q	circularity_brightfield	circularityOV_pe_75q	circularity_dapi_25q	-	-	-	-	-	0.777778
Naive Bayes	circularityOV_brightfield_25q	perimeter_fitc_25q	circularity_brightfield	diameter_apc_median	circularity_dapi_25q	-	-	-	-	-	0.777778
Naive Bayes	circularityOV_brightfield_25q	perimeter_fitc_25q	circularity_apc	circularityOV_pe_75q	diameter_apc_median	-	-	-	-	-	0.777778
Naive Bayes	circularityOV_brightfield_25q	perimeter_fitc_25q	circularity_apc	diameter_apc_median	circularity_dapi_25q	-	-	-	-	-	0.777778
Naive Bayes	circularityOV_brightfield_25q	perimeter_fitc_25q	circularityOV_pe_75q	max_intensity_brightfield_median	circularity_dapi_25q	-	-	-	-	-	0.777778
Naive Bayes	circularityOV_brightfield_25q	circularity_brightfield_25q	mean_intensity_bgsub_apc_std	circularity_apc	circularityOV_pe_75q	-	-	-	-	-	0.777778
Naive Bayes	circularityOV_brightfield_25q	circularity_brightfield	circularityOV_pe_75q	diameter_apc_median	circularity_dapi_25q	-	-	-	-	-	0.777778
Naive Bayes	perimeter_fitc_25q	circularity_brightfield_25q	mean_intensity_bgsub_apc_std	circularity_brightfield	circularity_dapi_25q	-	-	-	-	-	0.777778
Naive Bayes	perimeter_fitc_25q	circularity_brightfield_25q	circularity_brightfield	circularity_apc	circularityOV_pe_75q	max_intensity_brightfield_median	-	-	-	-	0.777778
Naive Bayes	perimeter_fitc_25q	circularity_brightfield_25q	mean_intensity_bgsub_apc_std	circularity_brightfield	circularityOV_pe_75q	circularity_dapi_25q	-	-	-	-	0.777778
Naive Bayes	perimeter_fitc_25q	circularity_brightfield_25q	mean_intensity_bgsub_apc_std	circularity_brightfield	circularity_apc	circularityOV_pe_75q	max_intensity_brightfield_median	diameter_apc_median	circularity_dapi_25q	-	0.777778
Naive Bayes	perimeter_fitc_25q	circularity_brightfield	circularity_apc	circularityOV_pe_75q	max_intensity_brightfield_median	diameter_apc_median	circularity_dapi_25q	-	-	-	0.777778
Naive Bayes	circularity_brightfield_25q	mean_intensity_bgsub_apc_std	circularity_brightfield	circularityOV_pe_75q	max_intensity_brightfield_median	diameter_apc_median	circularity_dapi_25q	-	-	-	0.777778
Naive Bayes	circularityOV_brightfield_25q	perimeter_fitc_25q	circularity_brightfield_25q	mean_intensity_bgsub_apc_std	circularity_brightfield	circularity_apc	circularityOV_pe_75q	max_intensity_brightfield_median	-	-	0.777778
Naive Bayes	circularityOV_brightfield_25q	perimeter_fitc_25q	circularity_brightfield_25q	mean_intensity_bgsub_apc_std	circularity_brightfield	circularity_apc	circularityOV_pe_75q	diameter_apc_median	-	-	0.777778
Naive Bayes	circularityOV_brightfield_25q	perimeter_fitc_25q	circularity_brightfield_25q	mean_intensity_bgsub_apc_std	circularity_brightfield	circularity_apc	circularityOV_pe_75q	circularity_dapi_25q	-	-	0.777778
Naive Bayes	circularityOV_brightfield_25q	perimeter_fitc_25q	circularity_brightfield_25q	mean_intensity_bgsub_apc_std	circularity_brightfield	circularity_apc	diameter_apc_median	circularity_dapi_25q	-	-	0.777778
Naive Bayes	circularityOV_brightfield_25q	perimeter_fitc_25q	circularity_brightfield_25q	mean_intensity_bgsub_apc_std	circularity_brightfield	circularityOV_pe_75q	diameter_apc_median	circularity_dapi_25q	-	-	0.777778
Naive Bayes	circularityOV_brightfield_25q	perimeter_fitc_25q	circularity_brightfield_25q	mean_intensity_bgsub_apc_std	circularity_apc	circularityOV_pe_75q	max_intensity_brightfield_median	diameter_apc_median	-	-	0.777778
Naive Bayes	perimeter_fitc_25q	mean_intensity_bgsub_apc_std	circularity_brightfield	circularityOV_pe_75q	max_intensity_brightfield_median	diameter_apc_median	circularity_dapi_25q	-	-	-	0.777778
Naive Bayes	perimeter_fitc_25q	circularity_brightfield_25q	mean_intensity_bgsub_apc_std	circularity_brightfield	max_intensity_brightfield_median	diameter_apc_median	circularity_dapi_25q	-	-	-	0.777778
Naive Bayes	circularityOV_brightfield_25q	mean_intensity_bgsub_apc_std	circularity_brightfield	circularityOV_pe_75q	max_intensity_brightfield_median	diameter_apc_median	circularity_dapi_25q	-	-	-	0.777778
Naive Bayes	perimeter_fitc_25q	circularity_brightfield_25q	mean_intensity_bgsub_apc_std	circularity_brightfield	circularity_apc	max_intensity_brightfield_median	diameter_apc_median	-	-	-	0.777778
Naive Bayes	perimeter_fitc_25q	circularity_brightfield_25q	mean_intensity_bgsub_apc_std	circularity_brightfield	circularityOV_pe_75q	diameter_apc_median	circularity_dapi_25q	-	-	-	0.777778
Naive Bayes	perimeter_fitc_25q	circularity_brightfield_25q	mean_intensity_bgsub_apc_std	circularity_apc	max_intensity_brightfield_median	diameter_apc_median	circularity_dapi_25q	-	-	-	0.777778
Naive Bayes	perimeter_fitc_25q	circularity_brightfield_25q	circularity_brightfield	circularity_apc	circularityOV_pe_75q	diameter_apc_median	circularity_dapi_25q	-	-	-	0.777778
Naive Bayes	perimeter_fitc_25q	circularity_brightfield_25q	circularity_brightfield	circularityOV_pe_75q	max_intensity_brightfield_median	diameter_apc_median	circularity_dapi_25q	-	-	-	0.777778
Naive Bayes	circularityOV_brightfield_25q	perimeter_fitc_25q	circularity_brightfield_25q	mean_intensity_bgsub_apc_std	circularity_brightfield	circularity_apc	circularityOV_pe_75q	max_intensity_brightfield_median	diameter_apc_median	circularity_dapi_25q	0.777778
Naive Bayes	circularityOV_brightfield_25q	circularity_brightfield_25q	mean_intensity_bgsub_apc_std	circularity_brightfield	circularityOV_pe_75q	diameter_apc_median	circularity_dapi_25q	-	-	-	0.777778
Naive Bayes	circularityOV_brightfield_25q	circularity_brightfield_25q	mean_intensity_bgsub_apc_std	circularity_brightfield	circularity_apc	circularityOV_pe_75q	diameter_apc_median	circularity_dapi_25q	-	-	0.777778
Naive Bayes	perimeter_fitc_25q	circularity_brightfield_25q	mean_intensity_bgsub_apc_std	circularity_brightfield	circularity_apc	circularityOV_pe_75q	max_intensity_brightfield_median	diameter_apc_median	-	-	0.777778
Naive Bayes	perimeter_fitc_25q	circularity_brightfield_25q	mean_intensity_bgsub_apc_std	circularity_brightfield	circularity_apc	circularityOV_pe_75q	max_intensity_brightfield_median	circularity_dapi_25q	-	-	0.777778
Naive Bayes	perimeter_fitc_25q	circularity_brightfield_25q	mean_intensity_bgsub_apc_std	circularity_brightfield	circularity_apc	circularityOV_pe_75q	diameter_apc_median	circularity_dapi_25q	-	-	0.777778
Naive Bayes	perimeter_fitc_25q	circularity_brightfield_25q	mean_intensity_bgsub_apc_std	circularity_brightfield	circularityOV_pe_75q	max_intensity_brightfield_median	diameter_apc_median	circularity_dapi_25q	-	-	0.777778
Naive Bayes	perimeter_fitc_25q	circularity_brightfield_25q	circularity_brightfield	circularity_apc	circularityOV_pe_75q	max_intensity_brightfield_median	diameter_apc_median	circularity_dapi_25q	-	-	0.777778
Naive Bayes	circularityOV_brightfield_25q	perimeter_fitc_25q	circularity_brightfield_25q	mean_intensity_bgsub_apc_std	circularity_brightfield	circularity_apc	circularityOV_pe_75q	max_intensity_brightfield_median	diameter_apc_median	-	0.777778
Naive Bayes	circularityOV_brightfield_25q	perimeter_fitc_25q	circularity_brightfield_25q	mean_intensity_bgsub_apc_std	circularity_brightfield	circularity_apc	circularityOV_pe_75q	diameter_apc_median	circularity_dapi_25q	-	0.777778
Naive Bayes	circularityOV_brightfield_25q	perimeter_fitc_25q	circularity_brightfield_25q	mean_intensity_bgsub_apc_std	circularity_brightfield	circularity_apc	max_intensity_brightfield_median	diameter_apc_median	circularity_dapi_25q	-	0.777778
Naive Bayes	circularityOV_brightfield_25q	perimeter_fitc_25q	circularity_brightfield	circularity_apc	circularityOV_pe_75q	max_intensity_brightfield_median	diameter_apc_median	circularity_dapi_25q	-	-	0.777778
Naive Bayes	circularityOV_brightfield_25q	circularity_brightfield_25q	mean_intensity_bgsub_apc_std	circularity_brightfield	circularity_apc	circularityOV_pe_75q	max_intensity_brightfield_median	diameter_apc_median	circularity_dapi_25q	-	0.777778
Naive Bayes	circularityOV_brightfield_25q	perimeter_fitc_25q	circularity_brightfield_25q	mean_intensity_bgsub_apc_std	circularity_apc	circularityOV_pe_75q	diameter_apc_median	circularity_dapi_25q	-	-	0.777778
Naive Bayes	circularityOV_brightfield_25q	perimeter_fitc_25q	circularity_brightfield_25q	mean_intensity_bgsub_apc_std	circularity_apc	max_intensity_brightfield_median	diameter_apc_median	circularity_dapi_25q	-	-	0.777778
Naive Bayes	circularityOV_brightfield_25q	perimeter_fitc_25q	circularity_brightfield_25q	circularity_brightfield	circularity_apc	circularityOV_pe_75q	diameter_apc_median	circularity_dapi_25q	-	-	0.777778
Naive Bayes	circularityOV_brightfield_25q	perimeter_fitc_25q	circularity_brightfield_25q	circularity_apc	circularityOV_pe_75q	max_intensity_brightfield_median	diameter_apc_median	circularity_dapi_25q	-	-	0.777778
Naive Bayes	circularityOV_brightfield_25q	perimeter_fitc_25q	mean_intensity_bgsub_apc_std	circularity_brightfield	circularity_apc	circularityOV_pe_75q	max_intensity_brightfield_median	diameter_apc_median	-	-	0.777778
Naive Bayes	circularityOV_brightfield_25q	perimeter_fitc_25q	mean_intensity_bgsub_apc_std	circularity_brightfield	circularity_apc	circularityOV_pe_75q	max_intensity_brightfield_median	diameter_apc_median	circularity_dapi_25q	-	0.777778
Naive Bayes	circularityOV_brightfield_25q	perimeter_fitc_25q	mean_intensity_bgsub_apc_std	circularity_brightfield	circularity_apc	circularityOV_pe_75q	diameter_apc_median	circularity_dapi_25q	-	-	0.777778
Naive Bayes	circularityOV_brightfield_25q	perimeter_fitc_25q	mean_intensity_bgsub_apc_std	circularity_brightfield	circularityOV_pe_75q	max_intensity_brightfield_median	diameter_apc_median	circularity_dapi_25q	-	-	0.777778
Naive Bayes	perimeter_fitc_25q	circularity_brightfield_25q	circularity_apc	max_intensity_brightfield_median	diameter_apc_median	circularity_dapi_25q	-	-	-	-	0.777778
Naive Bayes	perimeter_fitc_25q	circularity_brightfield_25q	circularityOV_pe_75q	max_intensity_brightfield_median	diameter_apc_median	circularity_dapi_25q	-	-	-	-	0.777778
Naive Bayes	perimeter_fitc_25q	mean_intensity_bgsub_apc_std	circularity_brightfield	circularity_apc	circularityOV_pe_75q	circularity_dapi_25q	-	-	-	-	0.777778
Naive Bayes	perimeter_fitc_25q	mean_intensity_bgsub_apc_std	circularity_apc	circularityOV_pe_75q	max_intensity_brightfield_median	circularity_dapi_25q	-	-	-	-	0.777778
Naive Bayes	perimeter_fitc_25q	circularity_brightfield	circularity_apc	circularityOV_pe_75q	diameter_apc_median	circularity_dapi_25q	-	-	-	-	0.777778
Naive Bayes	circularity_brightfield_25q	mean_intensity_bgsub_apc_std	circularity_brightfield	circularity_apc	circularityOV_pe_75q	diameter_apc_median	-	-	-	-	0.777778
Naive Bayes	circularity_brightfield_25q	mean_intensity_bgsub_apc_std	circularity_brightfield	circularity_apc	circularityOV_pe_75q	circularity_dapi_25q	-	-	-	-	0.777778
Naive Bayes	circularity_brightfield_25q	circularity_brightfield	circularity_apc	circularityOV_pe_75q	diameter_apc_median	circularity_dapi_25q	-	-	-	-	0.777778
Naive Bayes	circularityOV_brightfield_25q	perimeter_fitc_25q	circularity_brightfield_25q	mean_intensity_bgsub_apc_std	circularity_brightfield	circularity_apc	diameter_apc_median	-	-	-	0.777778
Naive Bayes	circularityOV_brightfield_25q	perimeter_fitc_25q	circularity_brightfield_25q	mean_intensity_bgsub_apc_std	circularity_brightfield	circularityOV_pe_75q	max_intensity_brightfield_median	-	-	-	0.777778
Naive Bayes	circularityOV_brightfield_25q	perimeter_fitc_25q	circularity_brightfield_25q	mean_intensity_bgsub_apc_std	circularity_brightfield	circularityOV_pe_75q	diameter_apc_median	-	-	-	0.777778
Naive Bayes	perimeter_fitc_25q	circularity_brightfield_25q	circularity_apc	circularityOV_pe_75q	diameter_apc_median	circularity_dapi_25q	-	-	-	-	0.777778
Naive Bayes	perimeter_fitc_25q	circularity_brightfield_25q	mean_intensity_bgsub_apc_std	circularity_brightfield	diameter_apc_median	circularity_dapi_25q	-	-	-	-	0.777778
Naive Bayes	perimeter_fitc_25q	circularity_brightfield_25q	mean_intensity_bgsub_apc_std	circularity_apc	circularityOV_pe_75q	circularity_dapi_25q	-	-	-	-	0.777778
Naive Bayes	perimeter_fitc_25q	circularity_brightfield_25q	mean_intensity_bgsub_apc_std	circularity_apc	max_intensity_brightfield_median	circularity_dapi_25q	-	-	-	-	0.777778
Naive Bayes	perimeter_fitc_25q	circularity_brightfield_25q	mean_intensity_bgsub_apc_std	circularity_apc	diameter_apc_median	circularity_dapi_25q	-	-	-	-	0.777778
Naive Bayes	circularityOV_brightfield_25q	perimeter_fitc_25q	circularity_brightfield_25q	mean_intensity_bgsub_apc_std	circularity_brightfield	circularityOV_pe_75q	max_intensity_brightfield_median	diameter_apc_median	circularity_dapi_25q	-	0.777778
Naive Bayes	perimeter_fitc_25q	circularity_brightfield_25q	circularity_brightfield	circularity_apc	circularityOV_pe_75q	diameter_apc_median	-	-	-	-	0.777778
Naive Bayes	perimeter_fitc_25q	circularity_brightfield_25q	circularity_brightfield	circularity_apc	circularityOV_pe_75q	circularity_dapi_25q	-	-	-	-	0.777778
Naive Bayes	perimeter_fitc_25q	circularity_brightfield_25q	circularity_brightfield	circularity_apc	diameter_apc_median	circularity_dapi_25q	-	-	-	-	0.777778
Naive Bayes	perimeter_fitc_25q	circularity_brightfield_25q	circularity_brightfield	circularityOV_pe_75q	diameter_apc_median	circularity_dapi_25q	-	-	-	-	0.777778
Naive Bayes	circularityOV_brightfield_25q	perimeter_fitc_25q	circularity_brightfield_25q	mean_intensity_bgsub_apc_std	circularity_brightfield	circularityOV_pe_75q	circularity_dapi_25q	-	-	-	0.777778
Naive Bayes	circularityOV_brightfield_25q	perimeter_fitc_25q	mean_intensity_bgsub_apc_std	circularity_brightfield	circularity_apc	max_intensity_brightfield_median	circularity_dapi_25q	-	-	-	0.777778
Naive Bayes	circularityOV_brightfield_25q	perimeter_fitc_25q	mean_intensity_bgsub_apc_std	circularity_brightfield	circularityOV_pe_75q	max_intensity_brightfield_median	circularity_dapi_25q	-	-	-	0.777778
Naive Bayes	circularityOV_brightfield_25q	perimeter_fitc_25q	mean_intensity_bgsub_apc_std	circularity_brightfield	circularityOV_pe_75q	diameter_apc_median	circularity_dapi_25q	-	-	-	0.777778
Naive Bayes	circularityOV_brightfield_25q	perimeter_fitc_25q	mean_intensity_bgsub_apc_std	circularity_apc	circularityOV_pe_75q	diameter_apc_median	circularity_dapi_25q	-	-	-	0.777778
Naive Bayes	circularityOV_brightfield_25q	perimeter_fitc_25q	circularity_brightfield	circularity_apc	circularityOV_pe_75q	max_intensity_brightfield_median	diameter_apc_median	-	-	-	0.777778
Naive Bayes	circularityOV_brightfield_25q	perimeter_fitc_25q	circularity_brightfield	circularity_apc	circularityOV_pe_75q	diameter_apc_median	circularity_dapi_25q	-	-	-	0.777778
Naive Bayes	circularityOV_brightfield_25q	perimeter_fitc_25q	circularity_brightfield	circularityOV_pe_75q	max_intensity_brightfield_median	diameter_apc_median	circularity_dapi_25q	-	-	-	0.777778
Naive Bayes	circularityOV_brightfield_25q	perimeter_fitc_25q	circularity_apc	circularityOV_pe_75q	max_intensity_brightfield_median	diameter_apc_median	circularity_dapi_25q	-	-	-	0.777778
Naive Bayes	circularityOV_brightfield_25q	circularity_brightfield_25q	mean_intensity_bgsub_apc_std	circularity_brightfield	circularity_apc	circularityOV_pe_75q	diameter_apc_median	-	-	-	0.777778
Naive Bayes	circularityOV_brightfield_25q	circularity_brightfield_25q	mean_intensity_bgsub_apc_std	circularity_brightfield	circularityOV_pe_75q	max_intensity_brightfield_median	diameter_apc_median	-	-	-	0.777778
Naive Bayes	circularityOV_brightfield_25q	perimeter_fitc_25q	mean_intensity_bgsub_apc_std	circularity_brightfield	circularity_apc	max_intensity_brightfield_median	diameter_apc_median	-	-	-	0.777778
Naive Bayes	circularityOV_brightfield_25q	perimeter_fitc_25q	circularity_brightfield_25q	mean_intensity_bgsub_apc_std	circularity_brightfield	diameter_apc_median	circularity_dapi_25q	-	-	-	0.777778
Naive Bayes	circularityOV_brightfield_25q	perimeter_fitc_25q	circularity_brightfield_25q	mean_intensity_bgsub_apc_std	circularity_apc	circularityOV_pe_75q	circularity_dapi_25q	-	-	-	0.777778
Naive Bayes	circularityOV_brightfield_25q	perimeter_fitc_25q	circularity_brightfield_25q	mean_intensity_bgsub_apc_std	circularity_apc	max_intensity_brightfield_median	circularity_dapi_25q	-	-	-	0.777778
Naive Bayes	circularityOV_brightfield_25q	perimeter_fitc_25q	circularity_brightfield_25q	mean_intensity_bgsub_apc_std	circularityOV_pe_75q	max_intensity_brightfield_median	circularity_dapi_25q	-	-	-	0.777778
Naive Bayes	circularityOV_brightfield_25q	perimeter_fitc_25q	circularity_brightfield_25q	circularity_brightfield	circularity_apc	circularityOV_pe_75q	diameter_apc_median	-	-	-	0.777778
Naive Bayes	circularityOV_brightfield_25q	perimeter_fitc_25q	circularity_brightfield_25q	circularity_brightfield	circularity_apc	diameter_apc_median	circularity_dapi_25q	-	-	-	0.777778
Naive Bayes	circularityOV_brightfield_25q	perimeter_fitc_25q	circularity_brightfield_25q	circularity_brightfield	circularityOV_pe_75q	diameter_apc_median	circularity_dapi_25q	-	-	-	0.777778
Naive Bayes	circularityOV_brightfield_25q	perimeter_fitc_25q	circularity_brightfield_25q	circularity_apc	circularityOV_pe_75q	diameter_apc_median	circularity_dapi_25q	-	-	-	0.777778
Decision Trees	mean_intensity_bgsub_apc_std	-	-	-	-	-	-	-	-	-	0.755556
Random Forest	mean_intensity_bgsub_apc_std	circularity_brightfield	-	-	-	-	-	-	-	-	0.755556
Random Forest	circularity_brightfield_25q	mean_intensity_bgsub_apc_std	-	-	-	-	-	-	-	-	0.755556
Random Forest	mean_intensity_bgsub_apc_std	-	-	-	-	-	-	-	-	-	0.755556
Random Forest	perimeter_fitc_25q	mean_intensity_bgsub_apc_std	circularity_brightfield	-	-	-	-	-	-	-	0.755556
Naive Bayes	circularityOV_brightfield_25q	perimeter_fitc_25q	circularity_brightfield_25q	circularity_apc	circularityOV_pe_75q	max_intensity_brightfield_median	-	-	-	-	0.755556
Naive Bayes	perimeter_fitc_25q	circularity_brightfield_25q	mean_intensity_bgsub_apc_std	circularityOV_pe_75q	max_intensity_brightfield_median	circularity_dapi_25q	-	-	-	-	0.755556
Naive Bayes	circularityOV_brightfield_25q	perimeter_fitc_25q	circularity_brightfield_25q	circularityOV_pe_75q	max_intensity_brightfield_median	diameter_apc_median	-	-	-	-	0.755556
Naive Bayes	circularityOV_brightfield_25q	perimeter_fitc_25q	mean_intensity_bgsub_apc_std	circularity_brightfield	max_intensity_brightfield_median	circularity_dapi_25q	-	-	-	-	0.755556
Naive Bayes	circularityOV_brightfield_25q	perimeter_fitc_25q	circularity_brightfield_25q	circularity_brightfield	circularityOV_pe_75q	diameter_apc_median	-	-	-	-	0.755556
Naive Bayes	circularityOV_brightfield_25q	perimeter_fitc_25q	mean_intensity_bgsub_apc_std	circularity_brightfield	circularityOV_pe_75q	max_intensity_brightfield_median	-	-	-	-	0.755556
Naive Bayes	perimeter_fitc_25q	mean_intensity_bgsub_apc_std	circularity_brightfield	circularity_apc	max_intensity_brightfield_median	diameter_apc_median	-	-	-	-	0.755556
Naive Bayes	perimeter_fitc_25q	circularity_brightfield_25q	circularity_brightfield	circularity_apc	max_intensity_brightfield_median	diameter_apc_median	-	-	-	-	0.755556
Naive Bayes	circularityOV_brightfield_25q	perimeter_fitc_25q	mean_intensity_bgsub_apc_std	circularity_brightfield	circularity_apc	circularityOV_pe_75q	-	-	-	-	0.755556
Naive Bayes	circularityOV_brightfield_25q	perimeter_fitc_25q	circularity_brightfield_25q	circularity_apc	max_intensity_brightfield_median	circularity_dapi_25q	-	-	-	-	0.755556
Naive Bayes	circularityOV_brightfield_25q	perimeter_fitc_25q	mean_intensity_bgsub_apc_std	circularity_brightfield	circularity_apc	max_intensity_brightfield_median	-	-	-	-	0.755556
Naive Bayes	circularityOV_brightfield_25q	perimeter_fitc_25q	mean_intensity_bgsub_apc_std	circularity_apc	circularityOV_pe_75q	max_intensity_brightfield_median	-	-	-	-	0.755556
Naive Bayes	circularityOV_brightfield_25q	circularity_brightfield_25q	mean_intensity_bgsub_apc_std	circularity_brightfield	circularityOV_pe_75q	circularity_dapi_25q	-	-	-	-	0.755556
Naive Bayes	circularityOV_brightfield_25q	mean_intensity_bgsub_apc_std	circularity_brightfield	circularity_apc	diameter_apc_median	circularity_dapi_25q	-	-	-	-	0.755556
Naive Bayes	circularityOV_brightfield_25q	circularity_brightfield_25q	mean_intensity_bgsub_apc_std	circularity_apc	circularityOV_pe_75q	diameter_apc_median	-	-	-	-	0.755556
Naive Bayes	circularityOV_brightfield_25q	circularity_brightfield_25q	mean_intensity_bgsub_apc_std	circularity_apc	diameter_apc_median	circularity_dapi_25q	-	-	-	-	0.755556
Naive Bayes	circularityOV_brightfield_25q	circularity_brightfield_25q	circularity_apc	circularityOV_pe_75q	diameter_apc_median	circularity_dapi_25q	-	-	-	-	0.755556
Naive Bayes	circularityOV_brightfield_25q	circularity_brightfield_25q	circularity_brightfield	circularityOV_pe_75q	diameter_apc_median	circularity_dapi_25q	-	-	-	-	0.755556
Naive Bayes	circularityOV_brightfield_25q	circularity_brightfield_25q	mean_intensity_bgsub_apc_std	circularity_brightfield	circularity_apc	circularity_dapi_25q	-	-	-	-	0.755556
Naive Bayes	circularityOV_brightfield_25q	perimeter_fitc_25q	mean_intensity_bgsub_apc_std	circularityOV_pe_75q	max_intensity_brightfield_median	circularity_dapi_25q	-	-	-	-	0.755556
Naive Bayes	circularityOV_brightfield_25q	perimeter_fitc_25q	circularity_brightfield	circularity_apc	circularityOV_pe_75q	diameter_apc_median	-	-	-	-	0.755556
Naive Bayes	circularityOV_brightfield_25q	perimeter_fitc_25q	circularity_brightfield	circularityOV_pe_75q	max_intensity_brightfield_median	diameter_apc_median	-	-	-	-	0.755556
Naive Bayes	perimeter_fitc_25q	circularity_brightfield_25q	mean_intensity_bgsub_apc_std	circularity_apc	circularityOV_pe_75q	max_intensity_brightfield_median	-	-	-	-	0.755556
Naive Bayes	perimeter_fitc_25q	circularity_brightfield_25q	mean_intensity_bgsub_apc_std	circularity_brightfield	circularity_apc	max_intensity_brightfield_median	-	-	-	-	0.755556
Naive Bayes	circularityOV_brightfield_25q	mean_intensity_bgsub_apc_std	circularity_brightfield	circularityOV_pe_75q	diameter_apc_median	circularity_dapi_25q	-	-	-	-	0.755556
Naive Bayes	circularityOV_brightfield_25q	perimeter_fitc_25q	circularity_brightfield_25q	circularity_brightfield	circularity_apc	diameter_apc_median	-	-	-	-	0.755556
Naive Bayes	circularity_brightfield	circularityOV_pe_75q	diameter_apc_median	-	-	-	-	-	-	-	0.755556
Naive Bayes	circularity_brightfield_25q	circularity_apc	diameter_apc_median	-	-	-	-	-	-	-	0.755556
Naive Bayes	perimeter_fitc_25q	circularityOV_pe_75q	circularity_dapi_25q	-	-	-	-	-	-	-	0.755556
Naive Bayes	circularityOV_brightfield_25q	circularityOV_pe_75q	circularity_dapi_25q	-	-	-	-	-	-	-	0.755556
Naive Bayes	circularityOV_brightfield_25q	perimeter_fitc_25q	circularity_dapi_25q	-	-	-	-	-	-	-	0.755556
Naive Bayes	circularityOV_brightfield_25q	perimeter_fitc_25q	diameter_apc_median	-	-	-	-	-	-	-	0.755556
Naive Bayes	circularityOV_brightfield_25q	perimeter_fitc_25q	circularity_apc	-	-	-	-	-	-	-	0.755556
Naive Bayes	circularityOV_brightfield_25q	perimeter_fitc_25q	circularity_brightfield	-	-	-	-	-	-	-	0.755556
Naive Bayes	circularityOV_brightfield_25q	perimeter_fitc_25q	circularity_brightfield_25q	circularity_apc	-	-	-	-	-	-	0.755556
Naive Bayes	circularityOV_brightfield_25q	mean_intensity_bgsub_apc_std	circularity_brightfield	circularity_dapi_25q	-	-	-	-	-	-	0.755556
Naive Bayes	circularityOV_brightfield_25q	mean_intensity_bgsub_apc_std	circularity_brightfield	circularityOV_pe_75q	-	-	-	-	-	-	0.755556
Naive Bayes	circularityOV_brightfield_25q	circularity_brightfield_25q	mean_intensity_bgsub_apc_std	circularity_dapi_25q	-	-	-	-	-	-	0.755556
Naive Bayes	circularityOV_brightfield_25q	circularity_brightfield_25q	mean_intensity_bgsub_apc_std	diameter_apc_median	-	-	-	-	-	-	0.755556
Naive Bayes	circularityOV_brightfield_25q	circularity_brightfield_25q	mean_intensity_bgsub_apc_std	circularity_apc	-	-	-	-	-	-	0.755556
Naive Bayes	circularityOV_brightfield_25q	perimeter_fitc_25q	circularity_apc	circularityOV_pe_75q	-	-	-	-	-	-	0.755556
Naive Bayes	circularityOV_brightfield_25q	perimeter_fitc_25q	circularity_brightfield	circularity_apc	-	-	-	-	-	-	0.755556
Naive Bayes	circularityOV_brightfield_25q	perimeter_fitc_25q	mean_intensity_bgsub_apc_std	circularity_brightfield	-	-	-	-	-	-	0.755556
Naive Bayes	circularity_apc	circularityOV_pe_75q	-	-	-	-	-	-	-	-	0.755556
Naive Bayes	circularity_brightfield	circularity_apc	circularityOV_pe_75q	max_intensity_brightfield_median	diameter_apc_median	-	-	-	-	-	0.755556
Naive Bayes	circularity_brightfield	circularity_apc	circularityOV_pe_75q	max_intensity_brightfield_median	circularity_dapi_25q	-	-	-	-	-	0.755556
Naive Bayes	circularityOV_brightfield_25q	perimeter_fitc_25q	circularity_brightfield_25q	mean_intensity_bgsub_apc_std	circularity_brightfield	circularity_apc	-	-	-	-	0.755556
Naive Bayes	perimeter_fitc_25q	mean_intensity_bgsub_apc_std	circularity_brightfield	circularity_apc	max_intensity_brightfield_median	circularity_dapi_25q	-	-	-	-	0.755556
Naive Bayes	circularityOV_brightfield_25q	perimeter_fitc_25q	circularity_brightfield_25q	mean_intensity_bgsub_apc_std	circularity_brightfield	circularityOV_pe_75q	-	-	-	-	0.755556
Naive Bayes	circularityOV_brightfield_25q	perimeter_fitc_25q	circularity_brightfield_25q	mean_intensity_bgsub_apc_std	circularity_brightfield	max_intensity_brightfield_median	-	-	-	-	0.755556
Naive Bayes	circularityOV_brightfield_25q	perimeter_fitc_25q	circularity_brightfield_25q	mean_intensity_bgsub_apc_std	circularity_apc	circularityOV_pe_75q	-	-	-	-	0.755556
Naive Bayes	circularityOV_brightfield_25q	perimeter_fitc_25q	circularity_brightfield_25q	mean_intensity_bgsub_apc_std	circularity_apc	diameter_apc_median	-	-	-	-	0.755556
Naive Bayes	circularityOV_brightfield_25q	perimeter_fitc_25q	circularity_brightfield_25q	mean_intensity_bgsub_apc_std	max_intensity_brightfield_median	circularity_dapi_25q	-	-	-	-	0.755556
Naive Bayes	circularityOV_brightfield_25q	perimeter_fitc_25q	circularity_brightfield_25q	circularity_brightfield	circularity_apc	circularityOV_pe_75q	-	-	-	-	0.755556
Naive Bayes	mean_intensity_bgsub_apc_std	circularity_apc	circularityOV_pe_75q	max_intensity_brightfield_median	circularity_dapi_25q	-	-	-	-	-	0.755556
Naive Bayes	perimeter_fitc_25q	circularity_brightfield_25q	-	-	-	-	-	-	-	-	0.755556
Naive Bayes	mean_intensity_bgsub_apc_std	circularity_brightfield	-	-	-	-	-	-	-	-	0.755556
Naive Bayes	perimeter_fitc_25q	diameter_apc_median	-	-	-	-	-	-	-	-	0.755556
Naive Bayes	perimeter_fitc_25q	circularity_brightfield	-	-	-	-	-	-	-	-	0.755556
Naive Bayes	circularityOV_brightfield_25q	perimeter_fitc_25q	-	-	-	-	-	-	-	-	0.755556
Naive Bayes	circularity_brightfield_25q	circularity_brightfield	circularity_apc	circularityOV_pe_75q	circularity_dapi_25q	-	-	-	-	-	0.755556
Naive Bayes	circularity_brightfield_25q	circularity_apc	circularityOV_pe_75q	max_intensity_brightfield_median	diameter_apc_median	-	-	-	-	-	0.755556
Naive Bayes	circularity_brightfield_25q	circularity_apc	circularityOV_pe_75q	max_intensity_brightfield_median	circularity_dapi_25q	-	-	-	-	-	0.755556
Naive Bayes	perimeter_fitc_25q	circularity_brightfield_25q	mean_intensity_bgsub_apc_std	circularity_brightfield	circularity_apc	max_intensity_brightfield_median	circularity_dapi_25q	-	-	-	0.755556
Naive Bayes	circularityOV_brightfield_25q	mean_intensity_bgsub_apc_std	circularity_brightfield	circularity_apc	max_intensity_brightfield_median	diameter_apc_median	circularity_dapi_25q	-	-	-	0.755556
Naive Bayes	perimeter_fitc_25q	circularity_brightfield_25q	mean_intensity_bgsub_apc_std	circularity_brightfield	circularity_apc	circularityOV_pe_75q	diameter_apc_median	-	-	-	0.755556
Naive Bayes	perimeter_fitc_25q	circularity_brightfield_25q	mean_intensity_bgsub_apc_std	circularity_brightfield	circularity_apc	circularityOV_pe_75q	circularity_dapi_25q	-	-	-	0.755556
Naive Bayes	perimeter_fitc_25q	circularity_brightfield_25q	mean_intensity_bgsub_apc_std	circularity_brightfield	circularity_apc	max_intensity_brightfield_median	diameter_apc_median	circularity_dapi_25q	-	-	0.755556
Naive Bayes	perimeter_fitc_25q	circularity_brightfield_25q	mean_intensity_bgsub_apc_std	circularity_brightfield	circularity_apc	diameter_apc_median	circularity_dapi_25q	-	-	-	0.755556
Naive Bayes	perimeter_fitc_25q	circularity_brightfield_25q	mean_intensity_bgsub_apc_std	circularity_brightfield	circularityOV_pe_75q	max_intensity_brightfield_median	circularity_dapi_25q	-	-	-	0.755556
Naive Bayes	circularityOV_brightfield_25q	mean_intensity_bgsub_apc_std	circularity_brightfield	circularity_apc	circularityOV_pe_75q	max_intensity_brightfield_median	diameter_apc_median	circularity_dapi_25q	-	-	0.755556
Naive Bayes	circularityOV_brightfield_25q	circularity_brightfield_25q	mean_intensity_bgsub_apc_std	circularity_apc	circularityOV_pe_75q	max_intensity_brightfield_median	diameter_apc_median	circularity_dapi_25q	-	-	0.755556
Naive Bayes	circularityOV_brightfield_25q	mean_intensity_bgsub_apc_std	circularity_brightfield	circularity_apc	circularityOV_pe_75q	diameter_apc_median	circularity_dapi_25q	-	-	-	0.755556
Naive Bayes	circularityOV_brightfield_25q	circularity_brightfield_25q	mean_intensity_bgsub_apc_std	circularity_apc	circularityOV_pe_75q	max_intensity_brightfield_median	diameter_apc_median	-	-	-	0.755556
Naive Bayes	circularityOV_brightfield_25q	circularity_brightfield_25q	mean_intensity_bgsub_apc_std	circularity_apc	circularityOV_pe_75q	max_intensity_brightfield_median	circularity_dapi_25q	-	-	-	0.755556
Naive Bayes	circularityOV_brightfield_25q	circularity_brightfield_25q	mean_intensity_bgsub_apc_std	circularity_apc	circularityOV_pe_75q	diameter_apc_median	circularity_dapi_25q	-	-	-	0.755556
Naive Bayes	circularityOV_brightfield_25q	circularity_brightfield_25q	mean_intensity_bgsub_apc_std	circularity_apc	max_intensity_brightfield_median	diameter_apc_median	circularity_dapi_25q	-	-	-	0.755556
Naive Bayes	circularityOV_brightfield_25q	circularity_brightfield_25q	circularity_brightfield	circularity_apc	circularityOV_pe_75q	diameter_apc_median	circularity_dapi_25q	-	-	-	0.755556
Naive Bayes	circularityOV_brightfield_25q	mean_intensity_bgsub_apc_std	circularity_brightfield	circularity_apc	circularityOV_pe_75q	max_intensity_brightfield_median	diameter_apc_median	-	-	-	0.755556
Naive Bayes	circularityOV_brightfield_25q	mean_intensity_bgsub_apc_std	circularity_brightfield	circularity_apc	circularityOV_pe_75q	max_intensity_brightfield_median	circularity_dapi_25q	-	-	-	0.755556
Naive Bayes	circularityOV_brightfield_25q	circularity_brightfield_25q	mean_intensity_bgsub_apc_std	circularity_brightfield	circularityOV_pe_75q	max_intensity_brightfield_median	diameter_apc_median	circularity_dapi_25q	-	-	0.755556
Naive Bayes	circularityOV_brightfield_25q	perimeter_fitc_25q	mean_intensity_bgsub_apc_std	circularity_brightfield	circularity_apc	max_intensity_brightfield_median	diameter_apc_median	circularity_dapi_25q	-	-	0.755556
Naive Bayes	circularity_brightfield_25q	mean_intensity_bgsub_apc_std	circularity_brightfield	circularity_apc	circularityOV_pe_75q	max_intensity_brightfield_median	circularity_dapi_25q	-	-	-	0.755556
Naive Bayes	circularity_brightfield_25q	mean_intensity_bgsub_apc_std	circularity_brightfield	circularity_apc	circularityOV_pe_75q	diameter_apc_median	circularity_dapi_25q	-	-	-	0.755556
Naive Bayes	circularityOV_brightfield_25q	perimeter_fitc_25q	circularity_brightfield_25q	mean_intensity_bgsub_apc_std	circularity_brightfield	circularity_apc	max_intensity_brightfield_median	diameter_apc_median	-	-	0.755556
Naive Bayes	circularityOV_brightfield_25q	perimeter_fitc_25q	circularity_brightfield_25q	circularity_brightfield	circularity_apc	circularityOV_pe_75q	max_intensity_brightfield_median	diameter_apc_median	-	-	0.755556
Naive Bayes	circularityOV_brightfield_25q	perimeter_fitc_25q	circularity_brightfield_25q	mean_intensity_bgsub_apc_std	circularity_brightfield	circularityOV_pe_75q	max_intensity_brightfield_median	diameter_apc_median	-	-	0.755556
Naive Bayes	circularityOV_brightfield_25q	perimeter_fitc_25q	circularity_brightfield_25q	mean_intensity_bgsub_apc_std	circularity_brightfield	max_intensity_brightfield_median	diameter_apc_median	circularity_dapi_25q	-	-	0.755556
Naive Bayes	perimeter_fitc_25q	mean_intensity_bgsub_apc_std	circularity_brightfield	circularity_apc	max_intensity_brightfield_median	diameter_apc_median	circularity_dapi_25q	-	-	-	0.755556
Naive Bayes	perimeter_fitc_25q	circularity_brightfield_25q	mean_intensity_bgsub_apc_std	circularity_apc	circularityOV_pe_75q	max_intensity_brightfield_median	circularity_dapi_25q	-	-	-	0.755556
Naive Bayes	perimeter_fitc_25q	circularity_brightfield_25q	mean_intensity_bgsub_apc_std	circularity_apc	circularityOV_pe_75q	diameter_apc_median	circularity_dapi_25q	-	-	-	0.755556
Naive Bayes	perimeter_fitc_25q	circularity_brightfield_25q	circularity_brightfield	circularity_apc	circularityOV_pe_75q	max_intensity_brightfield_median	diameter_apc_median	-	-	-	0.755556
Naive Bayes	perimeter_fitc_25q	circularity_brightfield_25q	circularity_brightfield	circularity_apc	max_intensity_brightfield_median	diameter_apc_median	circularity_dapi_25q	-	-	-	0.755556
Naive Bayes	circularityOV_brightfield_25q	perimeter_fitc_25q	mean_intensity_bgsub_apc_std	circularity_apc	circularityOV_pe_75q	max_intensity_brightfield_median	diameter_apc_median	circularity_dapi_25q	-	-	0.755556
Naive Bayes	perimeter_fitc_25q	mean_intensity_bgsub_apc_std	circularity_brightfield	circularity_apc	circularityOV_pe_75q	max_intensity_brightfield_median	circularity_dapi_25q	-	-	-	0.755556
Naive Bayes	perimeter_fitc_25q	mean_intensity_bgsub_apc_std	circularity_brightfield	circularity_apc	diameter_apc_median	circularity_dapi_25q	-	-	-	-	0.755556
Naive Bayes	circularityOV_brightfield_25q	perimeter_fitc_25q	circularity_brightfield_25q	mean_intensity_bgsub_apc_std	circularity_brightfield	circularity_apc	circularity_dapi_25q	-	-	-	0.755556
Naive Bayes	circularity_brightfield_25q	mean_intensity_bgsub_apc_std	circularity_apc	circularityOV_pe_75q	diameter_apc_median	circularity_dapi_25q	-	-	-	-	0.755556
Naive Bayes	mean_intensity_bgsub_apc_std	circularity_brightfield	circularity_apc	max_intensity_brightfield_median	diameter_apc_median	circularity_dapi_25q	-	-	-	-	0.755556
Naive Bayes	circularityOV_brightfield_25q	perimeter_fitc_25q	circularity_brightfield_25q	mean_intensity_bgsub_apc_std	circularity_brightfield	circularity_apc	max_intensity_brightfield_median	-	-	-	0.755556
Naive Bayes	circularityOV_brightfield_25q	perimeter_fitc_25q	circularity_brightfield_25q	mean_intensity_bgsub_apc_std	circularity_apc	circularityOV_pe_75q	max_intensity_brightfield_median	-	-	-	0.755556
Naive Bayes	circularityOV_brightfield_25q	perimeter_fitc_25q	circularity_brightfield_25q	mean_intensity_bgsub_apc_std	circularity_apc	diameter_apc_median	circularity_dapi_25q	-	-	-	0.755556
Naive Bayes	circularityOV_brightfield_25q	perimeter_fitc_25q	circularity_brightfield_25q	circularity_brightfield	circularityOV_pe_75q	max_intensity_brightfield_median	diameter_apc_median	-	-	-	0.755556
Naive Bayes	circularity_brightfield_25q	mean_intensity_bgsub_apc_std	circularity_brightfield	circularityOV_pe_75q	diameter_apc_median	circularity_dapi_25q	-	-	-	-	0.755556
Naive Bayes	perimeter_fitc_25q	mean_intensity_bgsub_apc_std	circularity_brightfield	circularityOV_pe_75q	max_intensity_brightfield_median	circularity_dapi_25q	-	-	-	-	0.755556
Naive Bayes	perimeter_fitc_25q	circularity_brightfield	circularity_apc	max_intensity_brightfield_median	diameter_apc_median	circularity_dapi_25q	-	-	-	-	0.755556
Naive Bayes	perimeter_fitc_25q	circularity_brightfield	circularityOV_pe_75q	max_intensity_brightfield_median	diameter_apc_median	circularity_dapi_25q	-	-	-	-	0.755556
Naive Bayes	circularity_brightfield_25q	mean_intensity_bgsub_apc_std	circularity_brightfield	circularity_apc	max_intensity_brightfield_median	diameter_apc_median	-	-	-	-	0.755556
Naive Bayes	circularity_brightfield_25q	mean_intensity_bgsub_apc_std	circularity_brightfield	circularity_apc	diameter_apc_median	circularity_dapi_25q	-	-	-	-	0.755556
Naive Bayes	circularityOV_brightfield_25q	perimeter_fitc_25q	circularity_brightfield_25q	circularity_apc	circularityOV_pe_75q	max_intensity_brightfield_median	diameter_apc_median	-	-	-	0.755556
Naive Bayes	circularity_brightfield_25q	mean_intensity_bgsub_apc_std	circularity_brightfield	circularity_apc	circularityOV_pe_75q	max_intensity_brightfield_median	diameter_apc_median	circularity_dapi_25q	-	-	0.755556
Naive Bayes	circularityOV_brightfield_25q	perimeter_fitc_25q	circularity_brightfield	circularity_apc	max_intensity_brightfield_median	diameter_apc_median	circularity_dapi_25q	-	-	-	0.755556
Naive Bayes	perimeter_fitc_25q	circularity_brightfield_25q	mean_intensity_bgsub_apc_std	circularity_apc	circularityOV_pe_75q	max_intensity_brightfield_median	diameter_apc_median	circularity_dapi_25q	-	-	0.755556
Naive Bayes	circularityOV_brightfield_25q	circularity_brightfield_25q	mean_intensity_bgsub_apc_std	circularity_brightfield	circularity_apc	circularityOV_pe_75q	circularity_dapi_25q	-	-	-	0.755556
Naive Bayes	circularityOV_brightfield_25q	circularity_brightfield_25q	mean_intensity_bgsub_apc_std	circularity_brightfield	circularity_apc	max_intensity_brightfield_median	diameter_apc_median	-	-	-	0.755556
Naive Bayes	circularityOV_brightfield_25q	circularity_brightfield_25q	mean_intensity_bgsub_apc_std	circularity_brightfield	circularity_apc	diameter_apc_median	circularity_dapi_25q	-	-	-	0.755556
Naive Bayes	circularityOV_brightfield_25q	perimeter_fitc_25q	circularity_brightfield_25q	mean_intensity_bgsub_apc_std	circularity_brightfield	circularity_apc	circularityOV_pe_75q	max_intensity_brightfield_median	circularity_dapi_25q	-	0.755556
Naive Bayes	circularityOV_brightfield_25q	mean_intensity_bgsub_apc_std	circularity_apc	circularity_dapi_25q	-	-	-	-	-	-	0.755556
Naive Bayes	circularityOV_brightfield_25q	perimeter_fitc_25q	circularity_brightfield_25q	circularity_apc	circularityOV_pe_75q	max_intensity_brightfield_median	circularity_dapi_25q	-	-	-	0.755556
Naive Bayes	circularityOV_brightfield_25q	perimeter_fitc_25q	circularity_brightfield_25q	circularity_apc	max_intensity_brightfield_median	diameter_apc_median	circularity_dapi_25q	-	-	-	0.755556
Naive Bayes	circularityOV_brightfield_25q	perimeter_fitc_25q	circularity_brightfield_25q	circularityOV_pe_75q	max_intensity_brightfield_median	diameter_apc_median	circularity_dapi_25q	-	-	-	0.755556
Naive Bayes	circularityOV_brightfield_25q	perimeter_fitc_25q	circularity_brightfield_25q	circularity_brightfield	circularity_apc	circularityOV_pe_75q	max_intensity_brightfield_median	diameter_apc_median	circularity_dapi_25q	-	0.755556
Naive Bayes	circularityOV_brightfield_25q	perimeter_fitc_25q	mean_intensity_bgsub_apc_std	circularity_brightfield	circularity_apc	circularityOV_pe_75q	circularity_dapi_25q	-	-	-	0.755556
Naive Bayes	circularityOV_brightfield_25q	perimeter_fitc_25q	mean_intensity_bgsub_apc_std	circularity_brightfield	circularity_apc	diameter_apc_median	circularity_dapi_25q	-	-	-	0.755556
Naive Bayes	circularityOV_brightfield_25q	perimeter_fitc_25q	mean_intensity_bgsub_apc_std	circularity_apc	circularityOV_pe_75q	max_intensity_brightfield_median	circularity_dapi_25q	-	-	-	0.755556
Naive Bayes	circularity_brightfield_25q	circularity_brightfield	circularity_apc	circularityOV_pe_75q	diameter_apc_median	-	-	-	-	-	0.755556
Naive Bayes	circularityOV_brightfield_25q	circularity_brightfield_25q	circularity_apc	circularityOV_pe_75q	diameter_apc_median	-	-	-	-	-	0.755556
Naive Bayes	circularityOV_brightfield_25q	mean_intensity_bgsub_apc_std	circularity_brightfield	circularity_apc	circularityOV_pe_75q	-	-	-	-	-	0.755556
Naive Bayes	circularityOV_brightfield_25q	circularity_brightfield_25q	circularityOV_pe_75q	diameter_apc_median	circularity_dapi_25q	-	-	-	-	-	0.755556
Naive Bayes	perimeter_fitc_25q	circularity_brightfield_25q	circularity_apc	circularityOV_pe_75q	-	-	-	-	-	-	0.755556
Naive Bayes	circularityOV_brightfield_25q	circularity_brightfield_25q	circularity_apc	circularityOV_pe_75q	circularity_dapi_25q	-	-	-	-	-	0.755556
Naive Bayes	circularityOV_brightfield_25q	perimeter_fitc_25q	circularity_brightfield	circularityOV_pe_75q	max_intensity_brightfield_median	-	-	-	-	-	0.755556
Naive Bayes	circularityOV_brightfield_25q	circularity_brightfield_25q	mean_intensity_bgsub_apc_std	circularityOV_pe_75q	circularity_dapi_25q	-	-	-	-	-	0.755556
Naive Bayes	perimeter_fitc_25q	mean_intensity_bgsub_apc_std	circularity_apc	circularityOV_pe_75q	-	-	-	-	-	-	0.755556
Naive Bayes	perimeter_fitc_25q	mean_intensity_bgsub_apc_std	circularityOV_pe_75q	diameter_apc_median	-	-	-	-	-	-	0.755556
Naive Bayes	perimeter_fitc_25q	circularity_brightfield	circularity_apc	circularityOV_pe_75q	-	-	-	-	-	-	0.755556
Naive Bayes	circularityOV_brightfield_25q	perimeter_fitc_25q	circularity_apc	max_intensity_brightfield_median	circularity_dapi_25q	-	-	-	-	-	0.755556
Naive Bayes	circularityOV_brightfield_25q	perimeter_fitc_25q	circularity_brightfield	circularityOV_pe_75q	diameter_apc_median	-	-	-	-	-	0.755556
Naive Bayes	perimeter_fitc_25q	circularity_brightfield_25q	circularity_brightfield	diameter_apc_median	-	-	-	-	-	-	0.755556
Naive Bayes	perimeter_fitc_25q	circularity_brightfield_25q	mean_intensity_bgsub_apc_std	circularity_apc	circularity_dapi_25q	-	-	-	-	-	0.755556
Naive Bayes	perimeter_fitc_25q	circularity_brightfield_25q	mean_intensity_bgsub_apc_std	circularity_brightfield	-	-	-	-	-	-	0.755556
Naive Bayes	perimeter_fitc_25q	circularity_brightfield_25q	mean_intensity_bgsub_apc_std	circularity_brightfield	max_intensity_brightfield_median	-	-	-	-	-	0.755556
Naive Bayes	perimeter_fitc_25q	circularity_brightfield_25q	mean_intensity_bgsub_apc_std	circularity_brightfield	circularityOV_pe_75q	-	-	-	-	-	0.755556
Naive Bayes	perimeter_fitc_25q	circularity_brightfield_25q	mean_intensity_bgsub_apc_std	circularity_brightfield	circularity_apc	-	-	-	-	-	0.755556
Naive Bayes	circularityOV_brightfield_25q	circularity_apc	circularityOV_pe_75q	max_intensity_brightfield_median	diameter_apc_median	-	-	-	-	-	0.755556
Naive Bayes	circularityOV_brightfield_25q	circularity_brightfield	circularity_apc	circularityOV_pe_75q	circularity_dapi_25q	-	-	-	-	-	0.755556
Naive Bayes	circularityOV_brightfield_25q	circularity_brightfield	circularity_apc	circularityOV_pe_75q	diameter_apc_median	-	-	-	-	-	0.755556
Naive Bayes	circularityOV_brightfield_25q	mean_intensity_bgsub_apc_std	circularity_apc	circularityOV_pe_75q	max_intensity_brightfield_median	-	-	-	-	-	0.755556
Naive Bayes	perimeter_fitc_25q	circularity_brightfield_25q	circularity_brightfield	circularityOV_pe_75q	-	-	-	-	-	-	0.755556
Naive Bayes	circularityOV_brightfield_25q	mean_intensity_bgsub_apc_std	circularity_brightfield	circularityOV_pe_75q	circularity_dapi_25q	-	-	-	-	-	0.755556
Naive Bayes	circularity_brightfield_25q	circularity_brightfield	circularity_apc	diameter_apc_median	-	-	-	-	-	-	0.755556
Naive Bayes	circularity_brightfield_25q	mean_intensity_bgsub_apc_std	circularity_apc	circularityOV_pe_75q	-	-	-	-	-	-	0.755556
Naive Bayes	circularity_brightfield_25q	mean_intensity_bgsub_apc_std	circularity_apc	max_intensity_brightfield_median	-	-	-	-	-	-	0.755556
Naive Bayes	circularityOV_brightfield_25q	perimeter_fitc_25q	circularity_brightfield_25q	circularity_apc	max_intensity_brightfield_median	-	-	-	-	-	0.755556
Naive Bayes	circularity_brightfield_25q	mean_intensity_bgsub_apc_std	circularity_apc	circularity_dapi_25q	-	-	-	-	-	-	0.755556
Naive Bayes	circularityOV_brightfield_25q	perimeter_fitc_25q	circularity_brightfield_25q	circularity_brightfield	diameter_apc_median	-	-	-	-	-	0.755556
Naive Bayes	circularityOV_brightfield_25q	perimeter_fitc_25q	circularity_brightfield	circularity_apc	max_intensity_brightfield_median	-	-	-	-	-	0.755556
Naive Bayes	circularity_brightfield_25q	circularity_brightfield	circularityOV_pe_75q	diameter_apc_median	-	-	-	-	-	-	0.755556
Naive Bayes	circularityOV_brightfield_25q	perimeter_fitc_25q	circularity_brightfield_25q	mean_intensity_bgsub_apc_std	circularity_apc	-	-	-	-	-	0.755556
Naive Bayes	circularityOV_brightfield_25q	perimeter_fitc_25q	circularity_brightfield_25q	mean_intensity_bgsub_apc_std	circularity_brightfield	-	-	-	-	-	0.755556
Naive Bayes	circularity_brightfield	circularityOV_pe_75q	diameter_apc_median	circularity_dapi_25q	-	-	-	-	-	-	0.755556
Naive Bayes	circularity_brightfield	circularity_apc	circularityOV_pe_75q	diameter_apc_median	-	-	-	-	-	-	0.755556
Naive Bayes	mean_intensity_bgsub_apc_std	circularityOV_pe_75q	max_intensity_brightfield_median	circularity_dapi_25q	-	-	-	-	-	-	0.755556
Naive Bayes	circularity_brightfield_25q	mean_intensity_bgsub_apc_std	circularity_brightfield	circularity_dapi_25q	-	-	-	-	-	-	0.755556
Naive Bayes	perimeter_fitc_25q	circularity_brightfield	diameter_apc_median	circularity_dapi_25q	-	-	-	-	-	-	0.755556
Naive Bayes	circularityOV_brightfield_25q	perimeter_fitc_25q	mean_intensity_bgsub_apc_std	circularityOV_pe_75q	circularity_dapi_25q	-	-	-	-	-	0.755556
Naive Bayes	circularityOV_brightfield_25q	perimeter_fitc_25q	mean_intensity_bgsub_apc_std	circularity_apc	circularity_dapi_25q	-	-	-	-	-	0.755556
Naive Bayes	circularityOV_brightfield_25q	perimeter_fitc_25q	mean_intensity_bgsub_apc_std	circularity_apc	circularityOV_pe_75q	-	-	-	-	-	0.755556
Naive Bayes	circularityOV_brightfield_25q	perimeter_fitc_25q	mean_intensity_bgsub_apc_std	circularity_brightfield	max_intensity_brightfield_median	-	-	-	-	-	0.755556
Naive Bayes	perimeter_fitc_25q	circularity_apc	circularityOV_pe_75q	circularity_dapi_25q	-	-	-	-	-	-	0.755556
Naive Bayes	circularityOV_brightfield_25q	perimeter_fitc_25q	mean_intensity_bgsub_apc_std	circularity_brightfield	circularityOV_pe_75q	-	-	-	-	-	0.755556
Naive Bayes	circularityOV_brightfield_25q	perimeter_fitc_25q	mean_intensity_bgsub_apc_std	circularity_brightfield	circularity_apc	-	-	-	-	-	0.755556
Naive Bayes	circularityOV_brightfield_25q	perimeter_fitc_25q	circularity_brightfield_25q	circularityOV_pe_75q	max_intensity_brightfield_median	-	-	-	-	-	0.755556
Naive Bayes	perimeter_fitc_25q	circularityOV_pe_75q	max_intensity_brightfield_median	circularity_dapi_25q	-	-	-	-	-	-	0.755556
Naive Bayes	circularity_brightfield_25q	mean_intensity_bgsub_apc_std	circularity_brightfield	circularityOV_pe_75q	-	-	-	-	-	-	0.755556
Naive Bayes	perimeter_fitc_25q	circularity_brightfield_25q	mean_intensity_bgsub_apc_std	circularityOV_pe_75q	circularity_dapi_25q	-	-	-	-	-	0.755556
Naive Bayes	perimeter_fitc_25q	mean_intensity_bgsub_apc_std	circularity_apc	circularityOV_pe_75q	max_intensity_brightfield_median	-	-	-	-	-	0.755556
Naive Bayes	circularityOV_brightfield_25q	circularity_apc	circularityOV_pe_75q	circularity_dapi_25q	-	-	-	-	-	-	0.755556
Naive Bayes	perimeter_fitc_25q	circularity_brightfield_25q	circularity_apc	diameter_apc_median	circularity_dapi_25q	-	-	-	-	-	0.755556
Naive Bayes	circularity_brightfield_25q	mean_intensity_bgsub_apc_std	circularity_brightfield	circularityOV_pe_75q	circularity_dapi_25q	-	-	-	-	-	0.755556
Naive Bayes	perimeter_fitc_25q	circularity_brightfield_25q	circularity_apc	circularityOV_pe_75q	diameter_apc_median	-	-	-	-	-	0.755556
Naive Bayes	circularity_brightfield_25q	mean_intensity_bgsub_apc_std	circularity_apc	circularityOV_pe_75q	max_intensity_brightfield_median	-	-	-	-	-	0.755556
Naive Bayes	circularityOV_brightfield_25q	mean_intensity_bgsub_apc_std	diameter_apc_median	circularity_dapi_25q	-	-	-	-	-	-	0.755556
Naive Bayes	circularity_brightfield_25q	mean_intensity_bgsub_apc_std	circularity_brightfield	circularity_apc	circularityOV_pe_75q	-	-	-	-	-	0.755556
Naive Bayes	perimeter_fitc_25q	circularity_brightfield	circularity_apc	circularityOV_pe_75q	diameter_apc_median	-	-	-	-	-	0.755556
Naive Bayes	perimeter_fitc_25q	circularity_brightfield	circularity_apc	max_intensity_brightfield_median	diameter_apc_median	-	-	-	-	-	0.755556
Naive Bayes	perimeter_fitc_25q	mean_intensity_bgsub_apc_std	circularity_brightfield	circularityOV_pe_75q	circularity_dapi_25q	-	-	-	-	-	0.755556
Naive Bayes	perimeter_fitc_25q	mean_intensity_bgsub_apc_std	circularity_brightfield	circularityOV_pe_75q	max_intensity_brightfield_median	-	-	-	-	-	0.755556
Naive Bayes	perimeter_fitc_25q	mean_intensity_bgsub_apc_std	circularity_brightfield	circularity_apc	circularity_dapi_25q	-	-	-	-	-	0.755556
Naive Bayes	perimeter_fitc_25q	circularity_apc	circularityOV_pe_75q	max_intensity_brightfield_median	diameter_apc_median	-	-	-	-	-	0.755556
Naive Bayes	perimeter_fitc_25q	circularity_brightfield_25q	circularity_brightfield	circularityOV_pe_75q	circularity_dapi_25q	-	-	-	-	-	0.755556
Naive Bayes	perimeter_fitc_25q	mean_intensity_bgsub_apc_std	circularity_apc	max_intensity_brightfield_median	circularity_dapi_25q	-	-	-	-	-	0.755556
Naive Bayes	perimeter_fitc_25q	circularity_brightfield_25q	circularity_brightfield	circularity_apc	max_intensity_brightfield_median	-	-	-	-	-	0.755556
Naive Bayes	circularityOV_brightfield_25q	perimeter_fitc_25q	circularity_brightfield_25q	circularity_apc	circularity_dapi_25q	-	-	-	-	-	0.733333
Naive Bayes	circularityOV_brightfield_25q	perimeter_fitc_25q	circularity_brightfield_25q	circularity_brightfield	circularity_apc	circularityOV_pe_75q	circularity_dapi_25q	-	-	-	0.733333
Naive Bayes	perimeter_fitc_25q	circularity_brightfield	max_intensity_brightfield_median	diameter_apc_median	circularity_dapi_25q	-	-	-	-	-	0.733333
Naive Bayes	circularityOV_brightfield_25q	perimeter_fitc_25q	circularity_brightfield_25q	circularity_brightfield	circularity_apc	max_intensity_brightfield_median	diameter_apc_median	-	-	-	0.733333
Naive Bayes	perimeter_fitc_25q	circularity_brightfield_25q	mean_intensity_bgsub_apc_std	circularity_brightfield	circularityOV_pe_75q	max_intensity_brightfield_median	-	-	-	-	0.733333
Naive Bayes	perimeter_fitc_25q	circularity_brightfield_25q	mean_intensity_bgsub_apc_std	circularity_brightfield	max_intensity_brightfield_median	circularity_dapi_25q	-	-	-	-	0.733333
Naive Bayes	circularityOV_brightfield_25q	perimeter_fitc_25q	circularity_brightfield_25q	mean_intensity_bgsub_apc_std	circularity_brightfield	max_intensity_brightfield_median	circularity_dapi_25q	-	-	-	0.733333
Naive Bayes	perimeter_fitc_25q	circularity_brightfield_25q	mean_intensity_bgsub_apc_std	circularity_brightfield	circularityOV_pe_75q	diameter_apc_median	-	-	-	-	0.733333
Naive Bayes	circularityOV_brightfield_25q	perimeter_fitc_25q	circularity_brightfield_25q	circularity_brightfield	circularity_apc	circularityOV_pe_75q	max_intensity_brightfield_median	-	-	-	0.733333
Naive Bayes	perimeter_fitc_25q	circularity_apc	max_intensity_brightfield_median	diameter_apc_median	circularity_dapi_25q	-	-	-	-	-	0.733333
Naive Bayes	circularityOV_brightfield_25q	perimeter_fitc_25q	circularity_brightfield_25q	mean_intensity_bgsub_apc_std	max_intensity_brightfield_median	diameter_apc_median	circularity_dapi_25q	-	-	-	0.733333
Naive Bayes	perimeter_fitc_25q	circularity_apc	circularityOV_pe_75q	max_intensity_brightfield_median	circularity_dapi_25q	-	-	-	-	-	0.733333
Naive Bayes	circularityOV_brightfield_25q	perimeter_fitc_25q	circularity_brightfield_25q	circularity_brightfield	circularity_apc	max_intensity_brightfield_median	circularity_dapi_25q	-	-	-	0.733333
Naive Bayes	mean_intensity_bgsub_apc_std	circularity_brightfield	circularity_apc	circularity_dapi_25q	-	-	-	-	-	-	0.733333
Naive Bayes	perimeter_fitc_25q	circularity_brightfield	circularity_apc	max_intensity_brightfield_median	circularity_dapi_25q	-	-	-	-	-	0.733333
Naive Bayes	circularityOV_brightfield_25q	circularity_brightfield	circularity_apc	circularityOV_pe_75q	max_intensity_brightfield_median	diameter_apc_median	-	-	-	-	0.733333
Naive Bayes	circularityOV_brightfield_25q	perimeter_fitc_25q	mean_intensity_bgsub_apc_std	circularity_brightfield	diameter_apc_median	-	-	-	-	-	0.733333
Naive Bayes	circularityOV_brightfield_25q	perimeter_fitc_25q	mean_intensity_bgsub_apc_std	circularity_brightfield	circularity_apc	circularityOV_pe_75q	max_intensity_brightfield_median	-	-	-	0.733333
Naive Bayes	perimeter_fitc_25q	circularity_brightfield	circularity_apc	circularityOV_pe_75q	max_intensity_brightfield_median	-	-	-	-	-	0.733333
Naive Bayes	circularityOV_brightfield_25q	mean_intensity_bgsub_apc_std	circularity_apc	circularityOV_pe_75q	diameter_apc_median	circularity_dapi_25q	-	-	-	-	0.733333
Naive Bayes	circularityOV_brightfield_25q	circularity_brightfield	circularity_apc	circularityOV_pe_75q	max_intensity_brightfield_median	circularity_dapi_25q	-	-	-	-	0.733333
Naive Bayes	perimeter_fitc_25q	mean_intensity_bgsub_apc_std	circularity_brightfield	circularity_apc	circularityOV_pe_75q	max_intensity_brightfield_median	diameter_apc_median	circularity_dapi_25q	-	-	0.733333
Naive Bayes	mean_intensity_bgsub_apc_std	circularity_brightfield	circularity_apc	max_intensity_brightfield_median	-	-	-	-	-	-	0.733333
Naive Bayes	circularityOV_brightfield_25q	perimeter_fitc_25q	circularity_brightfield_25q	circularity_brightfield	circularityOV_pe_75q	max_intensity_brightfield_median	circularity_dapi_25q	-	-	-	0.733333
Naive Bayes	circularityOV_brightfield_25q	perimeter_fitc_25q	circularity_brightfield_25q	circularity_brightfield	max_intensity_brightfield_median	diameter_apc_median	circularity_dapi_25q	-	-	-	0.733333
Naive Bayes	perimeter_fitc_25q	circularity_brightfield	circularity_apc	diameter_apc_median	circularity_dapi_25q	-	-	-	-	-	0.733333
Naive Bayes	circularityOV_brightfield_25q	perimeter_fitc_25q	circularity_brightfield_25q	mean_intensity_bgsub_apc_std	diameter_apc_median	-	-	-	-	-	0.733333
Naive Bayes	perimeter_fitc_25q	circularity_brightfield_25q	circularity_brightfield	circularityOV_pe_75q	max_intensity_brightfield_median	diameter_apc_median	-	-	-	-	0.733333
Naive Bayes	circularity_brightfield_25q	mean_intensity_bgsub_apc_std	circularity_brightfield	circularityOV_pe_75q	max_intensity_brightfield_median	circularity_dapi_25q	-	-	-	-	0.733333
Naive Bayes	perimeter_fitc_25q	circularity_brightfield_25q	circularity_brightfield	circularity_apc	max_intensity_brightfield_median	circularity_dapi_25q	-	-	-	-	0.733333
Naive Bayes	circularityOV_brightfield_25q	perimeter_fitc_25q	circularity_brightfield_25q	circularity_brightfield	circularity_apc	-	-	-	-	-	0.733333
Naive Bayes	circularity_brightfield_25q	circularity_brightfield	circularity_apc	circularityOV_pe_75q	max_intensity_brightfield_median	-	-	-	-	-	0.733333
Naive Bayes	circularityOV_brightfield_25q	perimeter_fitc_25q	circularity_brightfield_25q	mean_intensity_bgsub_apc_std	circularityOV_pe_75q	-	-	-	-	-	0.733333
Naive Bayes	circularity_brightfield_25q	mean_intensity_bgsub_apc_std	circularity_brightfield	max_intensity_brightfield_median	circularity_dapi_25q	-	-	-	-	-	0.733333
Naive Bayes	perimeter_fitc_25q	mean_intensity_bgsub_apc_std	circularity_brightfield	circularityOV_pe_75q	max_intensity_brightfield_median	diameter_apc_median	-	-	-	-	0.733333
Naive Bayes	circularity_brightfield	circularity_apc	diameter_apc_median	circularity_dapi_25q	-	-	-	-	-	-	0.733333
Naive Bayes	circularity_brightfield_25q	mean_intensity_bgsub_apc_std	circularity_apc	circularityOV_pe_75q	circularity_dapi_25q	-	-	-	-	-	0.733333
Naive Bayes	circularity_apc	max_intensity_brightfield_median	diameter_apc_median	circularity_dapi_25q	-	-	-	-	-	-	0.733333
Naive Bayes	perimeter_fitc_25q	circularity_brightfield	circularity_apc	circularityOV_pe_75q	max_intensity_brightfield_median	diameter_apc_median	-	-	-	-	0.733333
Naive Bayes	perimeter_fitc_25q	mean_intensity_bgsub_apc_std	circularity_brightfield	circularity_apc	circularityOV_pe_75q	max_intensity_brightfield_median	-	-	-	-	0.733333
Naive Bayes	perimeter_fitc_25q	circularity_brightfield_25q	circularity_brightfield	circularityOV_pe_75q	max_intensity_brightfield_median	circularity_dapi_25q	-	-	-	-	0.733333
Naive Bayes	circularity_brightfield_25q	mean_intensity_bgsub_apc_std	circularity_brightfield	max_intensity_brightfield_median	diameter_apc_median	circularity_dapi_25q	-	-	-	-	0.733333
Naive Bayes	circularity_brightfield_25q	mean_intensity_bgsub_apc_std	circularity_apc	circularityOV_pe_75q	max_intensity_brightfield_median	diameter_apc_median	-	-	-	-	0.733333
Naive Bayes	mean_intensity_bgsub_apc_std	circularity_brightfield	circularity_apc	circularityOV_pe_75q	max_intensity_brightfield_median	diameter_apc_median	-	-	-	-	0.733333
Naive Bayes	mean_intensity_bgsub_apc_std	circularity_brightfield	circularity_apc	circularityOV_pe_75q	diameter_apc_median	circularity_dapi_25q	-	-	-	-	0.733333
Naive Bayes	circularity_brightfield_25q	mean_intensity_bgsub_apc_std	circularity_brightfield	circularityOV_pe_75q	diameter_apc_median	-	-	-	-	-	0.733333
Naive Bayes	mean_intensity_bgsub_apc_std	circularity_brightfield	circularityOV_pe_75q	max_intensity_brightfield_median	diameter_apc_median	circularity_dapi_25q	-	-	-	-	0.733333
Naive Bayes	mean_intensity_bgsub_apc_std	circularity_apc	circularityOV_pe_75q	max_intensity_brightfield_median	diameter_apc_median	circularity_dapi_25q	-	-	-	-	0.733333
Naive Bayes	circularity_brightfield_25q	mean_intensity_bgsub_apc_std	circularity_brightfield	circularity_apc	circularity_dapi_25q	-	-	-	-	-	0.733333
Naive Bayes	circularityOV_brightfield_25q	perimeter_fitc_25q	circularity_brightfield_25q	mean_intensity_bgsub_apc_std	circularity_brightfield	circularity_apc	circularityOV_pe_75q	-	-	-	0.733333
Naive Bayes	circularityOV_brightfield_25q	perimeter_fitc_25q	circularity_brightfield_25q	circularity_brightfield	circularity_dapi_25q	-	-	-	-	-	0.733333
Naive Bayes	circularity_brightfield_25q	circularity_apc	circularityOV_pe_75q	max_intensity_brightfield_median	diameter_apc_median	circularity_dapi_25q	-	-	-	-	0.733333
Naive Bayes	circularityOV_brightfield_25q	perimeter_fitc_25q	circularity_brightfield_25q	circularity_brightfield	circularityOV_pe_75q	-	-	-	-	-	0.733333
Naive Bayes	circularity_brightfield_25q	mean_intensity_bgsub_apc_std	circularity_apc	max_intensity_brightfield_median	diameter_apc_median	circularity_dapi_25q	-	-	-	-	0.733333
Naive Bayes	circularity_brightfield_25q	circularity_brightfield	circularity_apc	circularityOV_pe_75q	max_intensity_brightfield_median	diameter_apc_median	-	-	-	-	0.733333
Naive Bayes	circularity_brightfield_25q	circularity_brightfield	circularity_apc	circularityOV_pe_75q	max_intensity_brightfield_median	circularity_dapi_25q	-	-	-	-	0.733333
Naive Bayes	circularity_brightfield_25q	circularity_brightfield	circularityOV_pe_75q	max_intensity_brightfield_median	diameter_apc_median	circularity_dapi_25q	-	-	-	-	0.733333
Naive Bayes	circularityOV_brightfield_25q	perimeter_fitc_25q	circularity_brightfield_25q	circularity_brightfield	circularity_apc	circularityOV_pe_75q	max_intensity_brightfield_median	circularity_dapi_25q	-	-	0.733333
Naive Bayes	circularityOV_brightfield_25q	mean_intensity_bgsub_apc_std	circularity_brightfield	circularityOV_pe_75q	diameter_apc_median	-	-	-	-	-	0.733333
Naive Bayes	circularityOV_brightfield_25q	mean_intensity_bgsub_apc_std	circularity_brightfield	max_intensity_brightfield_median	circularity_dapi_25q	-	-	-	-	-	0.733333
Naive Bayes	circularityOV_brightfield_25q	perimeter_fitc_25q	circularity_brightfield_25q	mean_intensity_bgsub_apc_std	circularityOV_pe_75q	max_intensity_brightfield_median	diameter_apc_median	circularity_dapi_25q	-	-	0.733333
Naive Bayes	circularityOV_brightfield_25q	mean_intensity_bgsub_apc_std	circularity_brightfield	circularity_apc	circularity_dapi_25q	-	-	-	-	-	0.733333
Naive Bayes	perimeter_fitc_25q	circularity_brightfield_25q	mean_intensity_bgsub_apc_std	circularityOV_pe_75q	max_intensity_brightfield_median	diameter_apc_median	circularity_dapi_25q	-	-	-	0.733333
Naive Bayes	perimeter_fitc_25q	circularity_brightfield_25q	circularity_brightfield	max_intensity_brightfield_median	diameter_apc_median	-	-	-	-	-	0.733333
Naive Bayes	perimeter_fitc_25q	circularity_brightfield_25q	circularity_brightfield	circularity_apc	circularityOV_pe_75q	max_intensity_brightfield_median	circularity_dapi_25q	-	-	-	0.733333
Naive Bayes	circularityOV_brightfield_25q	circularity_brightfield_25q	mean_intensity_bgsub_apc_std	circularity_brightfield	circularity_apc	max_intensity_brightfield_median	diameter_apc_median	circularity_dapi_25q	-	-	0.733333
Naive Bayes	circularityOV_brightfield_25q	circularity_brightfield_25q	circularity_brightfield	diameter_apc_median	circularity_dapi_25q	-	-	-	-	-	0.733333
Naive Bayes	perimeter_fitc_25q	circularity_brightfield_25q	circularity_apc	max_intensity_brightfield_median	circularity_dapi_25q	-	-	-	-	-	0.733333
Naive Bayes	perimeter_fitc_25q	circularity_brightfield_25q	circularity_apc	max_intensity_brightfield_median	diameter_apc_median	-	-	-	-	-	0.733333
Naive Bayes	circularityOV_brightfield_25q	perimeter_fitc_25q	circularity_brightfield_25q	circularity_brightfield	circularityOV_pe_75q	max_intensity_brightfield_median	diameter_apc_median	circularity_dapi_25q	-	-	0.733333
Naive Bayes	circularityOV_brightfield_25q	circularity_brightfield_25q	circularity_apc	max_intensity_brightfield_median	diameter_apc_median	-	-	-	-	-	0.733333
Naive Bayes	circularityOV_brightfield_25q	circularity_brightfield_25q	circularity_apc	max_intensity_brightfield_median	circularity_dapi_25q	-	-	-	-	-	0.733333
Naive Bayes	circularityOV_brightfield_25q	perimeter_fitc_25q	circularity_brightfield_25q	circularity_brightfield	circularity_apc	max_intensity_brightfield_median	diameter_apc_median	circularity_dapi_25q	-	-	0.733333
Naive Bayes	circularityOV_brightfield_25q	mean_intensity_bgsub_apc_std	circularity_apc	circularityOV_pe_75q	circularity_dapi_25q	-	-	-	-	-	0.733333
Naive Bayes	circularity_brightfield_25q	mean_intensity_bgsub_apc_std	circularity_brightfield	circularity_apc	circularityOV_pe_75q	max_intensity_brightfield_median	diameter_apc_median	-	-	-	0.733333
Naive Bayes	perimeter_fitc_25q	circularity_brightfield_25q	circularity_brightfield	circularity_apc	circularityOV_pe_75q	-	-	-	-	-	0.733333
Naive Bayes	circularity_brightfield_25q	mean_intensity_bgsub_apc_std	circularity_brightfield	circularity_apc	max_intensity_brightfield_median	diameter_apc_median	circularity_dapi_25q	-	-	-	0.733333
Naive Bayes	circularity_brightfield_25q	circularity_brightfield	circularity_apc	circularityOV_pe_75q	max_intensity_brightfield_median	diameter_apc_median	circularity_dapi_25q	-	-	-	0.733333
Naive Bayes	perimeter_fitc_25q	circularity_brightfield_25q	circularity_brightfield	circularityOV_pe_75q	max_intensity_brightfield_median	-	-	-	-	-	0.733333
Naive Bayes	circularityOV_brightfield_25q	perimeter_fitc_25q	circularity_brightfield_25q	mean_intensity_bgsub_apc_std	circularity_brightfield	circularity_apc	max_intensity_brightfield_median	circularity_dapi_25q	-	-	0.733333
Naive Bayes	perimeter_fitc_25q	circularity_brightfield_25q	mean_intensity_bgsub_apc_std	circularity_apc	max_intensity_brightfield_median	-	-	-	-	-	0.733333
Naive Bayes	circularityOV_brightfield_25q	perimeter_fitc_25q	circularity_brightfield_25q	mean_intensity_bgsub_apc_std	circularity_brightfield	circularityOV_pe_75q	max_intensity_brightfield_median	circularity_dapi_25q	-	-	0.733333
Naive Bayes	circularityOV_brightfield_25q	circularity_brightfield	circularity_apc	max_intensity_brightfield_median	circularity_dapi_25q	-	-	-	-	-	0.733333
Naive Bayes	circularityOV_brightfield_25q	circularity_brightfield	circularity_apc	diameter_apc_median	circularity_dapi_25q	-	-	-	-	-	0.733333
Naive Bayes	perimeter_fitc_25q	mean_intensity_bgsub_apc_std	circularity_brightfield	circularity_apc	circularityOV_pe_75q	diameter_apc_median	circularity_dapi_25q	-	-	-	0.733333
Naive Bayes	perimeter_fitc_25q	circularity_brightfield_25q	circularity_brightfield	circularity_apc	circularity_dapi_25q	-	-	-	-	-	0.733333
Naive Bayes	circularityOV_brightfield_25q	circularity_apc	circularityOV_pe_75q	max_intensity_brightfield_median	circularity_dapi_25q	-	-	-	-	-	0.733333
Naive Bayes	circularityOV_brightfield_25q	circularity_apc	circularityOV_pe_75q	diameter_apc_median	circularity_dapi_25q	-	-	-	-	-	0.733333
Naive Bayes	circularityOV_brightfield_25q	circularity_brightfield_25q	circularity_brightfield	circularityOV_pe_75q	circularity_dapi_25q	-	-	-	-	-	0.733333
Naive Bayes	circularityOV_brightfield_25q	perimeter_fitc_25q	circularityOV_pe_75q	diameter_apc_median	circularity_dapi_25q	-	-	-	-	-	0.733333
Naive Bayes	circularityOV_brightfield_25q	circularity_brightfield_25q	mean_intensity_bgsub_apc_std	circularity_brightfield	circularity_apc	circularityOV_pe_75q	max_intensity_brightfield_median	-	-	-	0.733333
Naive Bayes	circularityOV_brightfield_25q	circularity_brightfield_25q	mean_intensity_bgsub_apc_std	circularity_brightfield	circularity_apc	max_intensity_brightfield_median	circularity_dapi_25q	-	-	-	0.733333
Naive Bayes	circularityOV_brightfield_25q	circularity_brightfield_25q	mean_intensity_bgsub_apc_std	circularity_brightfield	circularityOV_pe_75q	-	-	-	-	-	0.733333
Naive Bayes	circularityOV_brightfield_25q	circularity_brightfield_25q	mean_intensity_bgsub_apc_std	circularity_brightfield	circularityOV_pe_75q	max_intensity_brightfield_median	circularity_dapi_25q	-	-	-	0.733333
Naive Bayes	circularityOV_brightfield_25q	circularity_brightfield_25q	mean_intensity_bgsub_apc_std	circularity_brightfield	circularity_apc	-	-	-	-	-	0.733333
[truncated: 3,622 more rows]

## Sheet: S4_C_Prediction OS_eCTC+CD45pos
Table S4-C. List of the 4092 different classifiers used to predict overall survival starting from the best features of both Epithelial CTC and CD45 positive cells, ranked on the basis of accuracy. For each classifier, it is reported the method (Naive Bayes, Decision Trees, Logistic Regression or Random Forest), the features included in the analysis, and the accuracy. The best classifier is in bol…
[truncated: 4,093 more rows]

[truncated: 3 more sheets: S4_D_Prediction BM_CD45pos, S4_E_Prediction BM_eCTC, S4F_Prediction BM_eCTC+CD45pos]
